# Supplementary material for: Lysosomal degradation of newly formed insulin granules contributes to β cell failure in diabetes
Source: Nat Commun. 2019 Jul 25;10:3312. doi: 10.1038/s41467-019-11170-4 (PMC6658524; doi:10.1038/s41467-019-11170-4)
Supplement: Supplementary file 7 — Source Data [file 41467_2019_11170_MOESM7_ESM.xlsx]

## Sheet: Fig.1
Figure 1b
					slide number	nucleus	colocalisation events
INS1 CD63m488 InsulinRb647 1%BSA DMSO1 composite					18	12	13		1.08333
INS1 CD63m488 InsulinRb647 1%BSA DMSO2 composite					20	5	10		2
INS1 CD63m488 InsulinRb647 1%BSA DMSO3 composite					15	8	11		1.375
INS1 CD63m488 InsulinRb647 1%BSA DMSO6 composite					11	4	2		0.5
INS1 CD63m488 InsulinRb647 1%BSA DMSO7 composite					11	11	23		2.09091
INS1 CD63m488 InsulinRb647 1%BSA DMSO8 composite					10	8	15		1.875
INS1 CD63m488 InsulinRb647 1%BSA DMSO9 composite					11	7	24		3.42857
INS1 CD63m488 InsulinRb647 1%BSA DMSO10 composite					13	15	4		0.266667
INS1 CD63m488 InsulinRb647 1%BSA DMSO11 composite					5	12	9		0.75
								MEAN	1.4855	N cells	82
								STD DEV	0.982989
								SEM	0.327663
INS1 CD63m488 InsulinRb647 1%BSA Glcpal DMSO composite					15	6	40		6.66667
INS1 CD63m488 InsulinRb647 1%BSA Glcpal DMSO2 composite					20	11	8		0.727273
INS1 CD63m488 InsulinRb647 1%BSA Glcpal DMSO3 composite					21	18	35		1.94444
INS1 CD63m488 InsulinRb647 1%BSA Glcpal DMSO4 composite					8	5	36		7.2
INS1 CD63m488 InsulinRb647 1%BSA Glcpal DMSO5 composite					11	6	20		3.33333
INS1 CD63m488 InsulinRb647 1%BSA Glcpal DMSO7 composite					15	10	64		6.4
INS1 CD63m488 InsulinRb647 1%BSA Glcpal DMSO8 composite					15	8	51		6.375
								MEAN	4.66382	N cells	64
								STD DEV	2.61558
								SEM	0.988598
										T-test	0.0044988	**
Figure 1c
								Pearson Correlation Coefficient											Pearson Correlation Coefficient
C2-INS phogfp cd63dsred 31 bsa dmso 11-2.tif & C1-INS phogfp cd63dsred 31 bsa dmso 11-2.tif								0.4811		C2-INS phogfp cd63dsred 31 glcpal dmso 11-2.tif & C1-INS phogfp cd63dsred 31 glcpal dmso 11-2.tif									0.7354
C2-INS phogfp cd63dsred 31 bsa dmso 10-2.tif & C1-INS phogfp cd63dsred 31 bsa dmso 10-2.tif								0.4223		C2-INS phogfp cd63dsred 31 glcpal dmso 10-2.tif & C1-INS phogfp cd63dsred 31 glcpal dmso 10-2.tif									0.7205
C2-INS phogfp cd63dsred 31 bsa dmso 9-2.tif & C1-INS phogfp cd63dsred 31 bsa dmso 9-2.tif								0.5393		C2-INS phogfp cd63dsred 31 glcpal dmso 9-2.tif & C1-INS phogfp cd63dsred 31 glcpal dmso 9-2.tif									0.5283
C2-INS phogfp cd63dsred 31 bsa dmso 8-2.tif & C1-INS phogfp cd63dsred 31 bsa dmso 8-2.tif								0.4711		C2-INS phogfp cd63dsred 31 glcpal dmso 8-2.tif & C1-INS phogfp cd63dsred 31 glcpal dmso 8-2.tif									0.3833
C2-INS phogfp cd63dsred 31 bsa dmso 7-2.tif & C1-INS phogfp cd63dsred 31 bsa dmso 7-2.tif								0.4362		C2-INS phogfp cd63dsred 31 glcpal dmso 7-2.tif & C1-INS phogfp cd63dsred 31 glcpal dmso 7-2.tif									0.5751
C2-INS phogfp cd63dsred 31 bsa dmso 6-2.tif & C1-INS phogfp cd63dsred 31 bsa dmso 6-2.tif								0.5452		C2-INS phogfp cd63dsred 31 glcpal dmso 6-2.tif & C1-INS phogfp cd63dsred 31 glcpal dmso 6-2.tif									0.6951
C2-INS phogfp cd63dsred 31 bsa dmso 5-2.tif & C1-INS phogfp cd63dsred 31 bsa dmso 5-2.tif								0.5236		C2-INS phogfp cd63dsred 31 glcpal dmso 5-2.tif & C1-INS phogfp cd63dsred 31 glcpal dmso 5-2.tif									0.539
C2-INS phogfp cd63dsred 31 bsa dmso 4-2.tif & C1-INS phogfp cd63dsred 31 bsa dmso 4-2.tif								0.5828		C2-INS phogfp cd63dsred 31 glcpal dmso 4-2.tif & C1-INS phogfp cd63dsred 31 glcpal dmso 4-2.tif									0.7472
C2-INS phogfp cd63dsred 31 bsa dmso 3-2.tif & C1-INS phogfp cd63dsred 31 bsa dmso 3-2.tif								0.487		C2-INS phogfp cd63dsred 31 glcpal dmso 3-2.tif & C1-INS phogfp cd63dsred 31 glcpal dmso 3-2.tif									0.4009
C2-INS phogfp cd63dsred 31 bsa dmso 2-2.tif & C1-INS phogfp cd63dsred 31 bsa dmso 2-2.tif								0.5746		C2-INS phogfp cd63dsred 31 glcpal dmso 2-2.tif & C1-INS phogfp cd63dsred 31 glcpal dmso 2-2.tif									0.7383
C2-INS phogfp cd63dsred 31 bsa dmso 1-2.tif & C1-INS phogfp cd63dsred 31 bsa dmso 1-2.tif								0.5451		C2-INS phogfp cd63dsred 31 glcpal dmso-2.tif & C1-INS phogfp cd63dsred 31 glcpal dmso-2.tif									0.4486
C2-INS phogfp cd63dsred 31 bsa dmso-2.tif & C1-INS phogfp cd63dsred 31 bsa dmso-2.tif								0.7354		C2-INS phogfp cd63dsred 31 glcpal dmso 1-2.tif & C1-INS phogfp cd63dsred 31 glcpal dmso 1-2.tif									0.5344
C2-INS CD63dsred phogringfp clone31 bsa 2-1.tif & C1-INS CD63dsred phogringfp clone31 bsa 2-1.tif								0.4772		C2-INS CD63dsred phogringfp clone31 glcpal 2-1.tif & C1-INS CD63dsred phogringfp clone31 glcpal 2-1.tif									0.782
C2-INS CD63dsred phogringfp clone31 bsa 1-1.tif & C1-INS CD63dsred phogringfp clone31 bsa 1-1.tif								0.436		C2-INS CD63dsred phogringfp clone31 glcpal 1-1.tif & C1-INS CD63dsred phogringfp clone31 glcpal 1-1.tif									0.353
C2-INS CD63dsred phogringfp clone31 bsa-1.tif & C1-INS CD63dsred phogringfp clone31 bsa-1.tif								0.4475		C2-INS CD63dsred phogringfp clone31 glcpal-1.tif & C1-INS CD63dsred phogringfp clone31 glcpal-1.tif									0.7549
C2-INS CD63dsRed PhogrinGFP clone 31 bsa3-2.tif & C1-INS CD63dsRed PhogrinGFP clone 31 bsa3-2.tif								0.2499		C2-INS CD63dsred phogringfp clone31 glcpal 3-1.tif & C1-INS CD63dsred phogringfp clone31 glcpal 3-1.tif									0.5286
C2-INS CD63dsRed PhogrinGFP clone 31 bsa5-2.tif & C1-INS CD63dsRed PhogrinGFP clone 31 bsa5-2.tif								0.3405		C2-INS CD63dsRed PhogrinGFP clone 31 glcpal 11-2.tif & C1-INS CD63dsRed PhogrinGFP clone 31 glcpal 11-2.tif									0.5679
C2-INS CD63dsRed PhogrinGFP clone 31 bsa6-2.tif & C1-INS CD63dsRed PhogrinGFP clone 31 bsa6-2.tif								0.0773		C2-INS CD63dsRed PhogrinGFP clone 31 glcpal 4-2.tif & C1-INS CD63dsRed PhogrinGFP clone 31 glcpal 4-2.tif									0.5304
C2-INS CD63dsRed PhogrinGFP clone 31 bsa4-2.tif & C1-INS CD63dsRed PhogrinGFP clone 31 bsa4-2.tif								0.3895		C2-INS CD63dsRed PhogrinGFP clone 31 glcpal 6-2.tif & C1-INS CD63dsRed PhogrinGFP clone 31 glcpal 6-2.tif									0.552
C2-INS CD63dsRed PhogrinGFP clone 31 bsa1-2.tif & C1-INS CD63dsRed PhogrinGFP clone 31 bsa1-2.tif								0.2998		C2-INS CD63dsRed PhogrinGFP clone 31 glcpal 7-2.tif & C1-INS CD63dsRed PhogrinGFP clone 31 glcpal 7-2.tif									0.6204
C2-INS CD63dsRed PhogrinGFP clone 31 bsa2-2.tif & C1-INS CD63dsRed PhogrinGFP clone 31 bsa2-2.tif								0.5663		C2-INS CD63dsRed PhogrinGFP clone 31 glcpal 8-2.tif & C1-INS CD63dsRed PhogrinGFP clone 31 glcpal 8-2.tif									0.2385
C2-INS phogrinGFP CD63DsRed 31 24h BSA-2.tif & C1-INS phogrinGFP CD63DsRed 31 24h BSA-2.tif								0.3688		C2-INS CD63dsRed PhogrinGFP clone 31 glcpal 12-2.tif & C1-INS CD63dsRed PhogrinGFP clone 31 glcpal 12-2.tif									0.5057
C2-INS phogrinGFP CD63DsRed 31 24h BSA 1-2.tif & C1-INS phogrinGFP CD63DsRed 31 24h BSA 1-2.tif								0.3803		C2-INS CD63dsRed PhogrinGFP clone 31 glcpal 3-2.tif & C1-INS CD63dsRed PhogrinGFP clone 31 glcpal 3-2.tif									0.2732
C2-INS phogrinGFP CD63DsRed 31 24h BSA 2-2.tif & C1-INS phogrinGFP CD63DsRed 31 24h BSA 2-2.tif								0.4506		C2-INS CD63dsRed PhogrinGFP clone 31 glcpal 10-2.tif & C1-INS CD63dsRed PhogrinGFP clone 31 glcpal 10-2.tif									0.6254
C2-INS phogrinGFP CD63DsRed 31 24h BSA 3-2.tif & C1-INS phogrinGFP CD63DsRed 31 24h BSA 3-2.tif								0.4518		C2-INS CD63dsRed PhogrinGFP clone 31 glcpal 2-2.tif & C1-INS CD63dsRed PhogrinGFP clone 31 glcpal 2-2.tif									0.7164
C2-INS phogrinGFP CD63DsRed 31 24h BSA 4-2.tif & C1-INS phogrinGFP CD63DsRed 31 24h BSA 4-2.tif								0.4383		C2-INS CD63dsRed PhogrinGFP clone 31 glcpal 5-2.tif & C1-INS CD63dsRed PhogrinGFP clone 31 glcpal 5-2.tif									0.2173
C2-INS phogrinGFP CD63DsRed 31 24h BSA 5-2.tif & C1-INS phogrinGFP CD63DsRed 31 24h BSA 5-2.tif								0.3128		C2-INS CD63dsRed PhogrinGFP clone 31 glcpal 9-2.tif & C1-INS CD63dsRed PhogrinGFP clone 31 glcpal 9-2.tif									0.4321
C2-INS phogrinGFP CD63DsRed 31 24h BSA 6-2.tif & C1-INS phogrinGFP CD63DsRed 31 24h BSA 6-2.tif								0.4303		C2-INS CD63dsRed PhogrinGFP clone 31 glcpal 1-2.tif & C1-INS CD63dsRed PhogrinGFP clone 31 glcpal 1-2.tif									0.5308
C2-INS phogrinGFP CD63DsRed 31 24h BSA 7-2.tif & C1-INS phogrinGFP CD63DsRed 31 24h BSA 7-2.tif								0.4005		C2-INS CD63dsRed PhogrinGFP clone 31 glcpal-2.tif & C1-INS CD63dsRed PhogrinGFP clone 31 glcpal-2.tif									0.5452
C2-INS phogrinGFP CD63DsRed 31 24h BSA 8-2.tif & C1-INS phogrinGFP CD63DsRed 31 24h BSA 8-2.tif								0.5674		C2-INS phogrinGFP CD63DsRed 31 24h glcpal-2.tif & C1-INS phogrinGFP CD63DsRed 31 24h glcpal-2.tif									0.643
C2-INS phogrinGFP CD63DsRed 31 24h BSA 9-2.tif & C1-INS phogrinGFP CD63DsRed 31 24h BSA 9-2.tif								0.358		C2-INS phogrinGFP CD63DsRed 31 24h glcpal 1-2.tif & C1-INS phogrinGFP CD63DsRed 31 24h glcpal 1-2.tif									0.5043
C2-INS phogrinGFP CD63DsRed 31 24h BSA 10-2.tif & C1-INS phogrinGFP CD63DsRed 31 24h BSA 10-2.tif								0.3716		C2-INS phogrinGFP CD63DsRed 31 24h glcpal 2-2.tif & C1-INS phogrinGFP CD63DsRed 31 24h glcpal 2-2.tif									0.5918
C2-INS phogrinGFP CD63DsRed 31 24h BSA 11-2.tif & C1-INS phogrinGFP CD63DsRed 31 24h BSA 11-2.tif								0.4158		C2-INS phogrinGFP CD63DsRed 31 24h glcpal 3-2.tif & C1-INS phogrinGFP CD63DsRed 31 24h glcpal 3-2.tif									0.4553
C2-INS phogrinGFP CD63DsRed 31 48h BSA-2.tif & C1-INS phogrinGFP CD63DsRed 31 48h BSA-2.tif								0.5221		C2-INS phogrinGFP CD63DsRed 31 24h glcpal 4-2.tif & C1-INS phogrinGFP CD63DsRed 31 24h glcpal 4-2.tif									0.4571
C2-INS phogrinGFP CD63DsRed 31 48h BSA 1-2.tif & C1-INS phogrinGFP CD63DsRed 31 48h BSA 1-2.tif								0.4209		C2-INS phogrinGFP CD63DsRed 31 24h glcpal 5-2.tif & C1-INS phogrinGFP CD63DsRed 31 24h glcpal 5-2.tif									0.4663
C2-INS phogrinGFP CD63DsRed 31 48h BSA 2-2.tif & C1-INS phogrinGFP CD63DsRed 31 48h BSA 2-2.tif								0.6825		C2-INS phogrinGFP CD63DsRed 31 24h glcpal 6-2.tif & C1-INS phogrinGFP CD63DsRed 31 24h glcpal 6-2.tif									0.7688
C2-INS phogrinGFP CD63DsRed 31 48h BSA 3-2.tif & C1-INS phogrinGFP CD63DsRed 31 48h BSA 3-2.tif								0.6104		C2-INS phogrinGFP CD63DsRed 31 24h glcpal 7-2.tif & C1-INS phogrinGFP CD63DsRed 31 24h glcpal 7-2.tif									0.5768
C2-INS phogrinGFP CD63DsRed 31 48h BSA 4-2.tif & C1-INS phogrinGFP CD63DsRed 31 48h BSA 4-2.tif								0.5964		C2-INS phogrinGFP CD63DsRed 31 24h glcpal 8-2.tif & C1-INS phogrinGFP CD63DsRed 31 24h glcpal 8-2.tif									0.5812
C2-INS phogrinGFP CD63DsRed 31 48h BSA 5-2.tif & C1-INS phogrinGFP CD63DsRed 31 48h BSA 5-2.tif								0.5126		C2-INS phogrinGFP CD63DsRed 31 24h glcpal 9-2.tif & C1-INS phogrinGFP CD63DsRed 31 24h glcpal 9-2.tif									0.4511
C2-INS phogrinGFP CD63DsRed 31 48h BSA 6-2.tif & C1-INS phogrinGFP CD63DsRed 31 48h BSA 6-2.tif								0.454		C2-INS phogrinGFP CD63DsRed 31 24h glcpal 10-2.tif & C1-INS phogrinGFP CD63DsRed 31 24h glcpal 10-2.tif									0.4677
C2-INS phogrinGFP CD63DsRed 31 48h BSA 7-2.tif & C1-INS phogrinGFP CD63DsRed 31 48h BSA 7-2.tif								0.3729		C2-INS phogrinGFP CD63DsRed 31 24h glcpal 11-2.tif & C1-INS phogrinGFP CD63DsRed 31 24h glcpal 11-2.tif									0.3943
C2-INS phogrinGFP CD63DsRed 31 48h BSA 8-2.tif & C1-INS phogrinGFP CD63DsRed 31 48h BSA 8-2.tif								0.4833		C2-INS phogrinGFP CD63DsRed 31 48h glcpal 8-2.tif & C1-INS phogrinGFP CD63DsRed 31 48h glcpal 8-2.tif									0.5899
										C2-INS phogrinGFP CD63DsRed 31 48h glcpal 7-2.tif & C1-INS phogrinGFP CD63DsRed 31 48h glcpal 7-2.tif									0.5486
										C2-INS phogrinGFP CD63DsRed 31 48h glcpal 6-2.tif & C1-INS phogrinGFP CD63DsRed 31 48h glcpal 6-2.tif									0.4836
										C2-INS phogrinGFP CD63DsRed 31 48h glcpal 5-2.tif & C1-INS phogrinGFP CD63DsRed 31 48h glcpal 5-2.tif									0.5361
										C2-INS phogrinGFP CD63DsRed 31 48h glcpal 4-2.tif & C1-INS phogrinGFP CD63DsRed 31 48h glcpal 4-2.tif									0.6144
										C2-INS phogrinGFP CD63DsRed 31 48h glcpal 3-2.tif & C1-INS phogrinGFP CD63DsRed 31 48h glcpal 3-2.tif									0.5985
										C2-INS phogrinGFP CD63DsRed 31 48h glcpal 2-2.tif & C1-INS phogrinGFP CD63DsRed 31 48h glcpal 2-2.tif									0.466
										C2-INS phogrinGFP CD63DsRed 31 48h glcpal 1-2.tif & C1-INS phogrinGFP CD63DsRed 31 48h glcpal 1-2.tif									0.5672
										C2-INS phogrinGFP CD63DsRed 31 48h glcpal-2.tif & C1-INS phogrinGFP CD63DsRed 31 48h glcpal-2.tif									0.5167
								BSA											GLC PAL
				N	42		MEAN	0.457833							N	50		MEAN	0.541972
							STD DEV	0.116866										STD DEV	0.130985
							SEM	0.0180328										SEM	0.0185241
							T-test	0.00177123
								**
Figure 1e
		BSA				GlcPAL
		GCLs/cell view				GCLs/cell view
	260-17_c1	2			261-17_c1	2
	260-17_c2	2			261-17_c2	1
	260-17_c3	1			261-17_c3	2
	260-17_c4	2			261-17_c4	1
	260-17_c5	0			261-17_c5	5
	260-17_c6	2			261-17_c6	2
	260-17_c7	2			261-17_c7	3
	260-17_c8	4			261-17_c8	5
	260-17_c9	1			261-17_c9	6
	260-17_c10	0			261-17_c10	5
	260-17_c11	0			261-17_c11	2
	260-17_c12	4			261-17_c12	2
	260-17_c13	0			261-17_c13	3
	260-17_c14	4			261-17_c14	3
	260-17_c15	4			261-17_c15	2
	260-17_c16	5			261-17_c16	5
	260-17_c17	2			261-17_c17	4
	260-17_c18	0			261-17_c18	5
	260-17_c19	1			261-17_c19	3
	260-17_c20	1			261-17_c20	1
	260-17_c21	0			261-17_c21	5
	260-17_c22	3			261-17_c22	4
	260-17_c23	5			261-17_c23	2
	260-17_c24	3			261-17_c24	5
	260-17_c25	1			261-17_c25	4
	260-17_c26	8			261-17_c26	8
	260-17_c28	1			261-17_c27	8
	260-17_c29	4			261-17_c28	2
	260-17_c30	1			261-17_c29	2
					261-17_c30	4
					261-17_c31	5
		BSA				GLC PAL
	MEAN	2.17241			MEAN	3.58065
	STD DEV	1.94696			STD DEV	1.87571
	SEM	0.361541			SEM	0.336887
					T-test	0.00598898
						***
	N	29			N	31

## Sheet: Fig.2
Figure 2b
	tubulin			pULK1			pULK1/tubulin			BSA	Glc/Pal
BSA	1	9805.07		11	5870.75		0.598747		MEAN	0.533813	1.15974
BSA	2	12786		12	6674.48		0.522014		SEM	0.0345903	0.163663
BSA	3	13231.6		13	6360.12		0.480678		n	3	3
Glc/Pal	4	15899		14	14059.8		0.884324		T-test	0.0200896
Glc/Pal	5	14050.7		15	16077.5		1.14425			*
Glc/Pal	6	11795.5		16	17110.9		1.45063
Figure 2c
		LC3 puncta /cell view						LC3 puncta /cell view
INS GFP LC3 bsa		12			INS GFP LC3 glcpal 40h			5
INS GFP LC3 bsa 1		6			INS GFP LC3 glcpal 40h 1			9
INS GFP LC3 bsa 2		16			INS GFP LC3 glcpal 40h 2			7
INS GFP LC3 bsa 3		19			INS GFP LC3 glcpal 40h 3			5
INS GFP LC3 bsa 4		16			INS GFP LC3 glcpal 40h 4			4
INS GFP LC3 bsa 5		20			INS GFP LC3 glcpal 40h 5			6
INS GFP LC3 bsa 6		13			INS GFP LC3 glcpal 40h 6			8
INS GFP LC3 bsa 7		6			INS GFP LC3 glcpal 40h 7			5
INS GFP LC3 bsa 8		13			INS GFP LC3 glcpal 40h 8			10
INS GFP LC3 bsa 9		16			INS GFP LC3 glcpal 40h 9			1
INS GFP LC3 bsa 11		7			INS GFP LC3 glcpal 40h 10			1
					INS GFP LC3 glcpal 40h 11			3
INS GFP LC3 bsa		6			INS GFP LC3 glcpal 40h			0
INS GFP LC3 bsa 1		2			INS GFP LC3 glcpal 40h 1			5
INS GFP LC3 bsa 2		16			INS GFP LC3 glcpal 40h 2			4
INS GFP LC3 bsa 3		3			INS GFP LC3 glcpal 40h 3			1
INS GFP LC3 bsa 4		7			INS GFP LC3 glcpal 40h 4			0
INS GFP LC3 bsa 5		1			INS GFP LC3 glcpal 40h 5			1
INS GFP LC3 bsa 6		7			INS GFP LC3 glcpal 40h 6			9
INS GFP LC3 bsa 7		8			INS GFP LC3 glcpal 40h 7			0
INS GFP LC3 bsa 8		13			INS GFP LC3 glcpal 40h 8			2
INS GFP LC3 bsa 9		3			INS GFP LC3 glcpal 40h 9			1
INS GFP LC3 bsa 10		1			INS GFP LC3 glcpal 40h 10			1
INS GFP LC3 bsa 11		1			INS GFP LC3 glcpal 40h 11			1
INS GFP LC3 bsa 12		8			INS GFP LC3 glcpal 40h 12			1
					INS GFP LC3 glcpal 40h 13			0
			BSA	GlcPAL
		MEAN	9.16667	3.46154
		STDEV	5.99758	3.17781
		SEM	1.22425	0.623219
		N	24	26
		TTEST		9.81151e-05
				***
Figure 2e
		puncta	cells				puncta	cells				puncta	cells				puncta	cells
LC3GFP bsa dmso		25	4		LC3GFP bsa rapa		40	3		LC3GFP glcpal dmso		10	2		LC3GFP glcpal rapa		21	1
LC3GFP bsa dmso 1		28	3		LC3GFP bsa rapa 1		56	3		LC3GFP glcpal dmso 1		5	3		LC3GFP glcpal rapa 1		41	3
LC3GFP bsa dmso 2		68	3		LC3GFP bsa rapa 2		49	2		LC3GFP glcpal dmso 2					LC3GFP glcpal rapa 2		25	2
LC3GFP bsa dmso 3		23	4		LC3GFP bsa rapa 3		32	4		LC3GFP glcpal dmso 3		10	3		LC3GFP glcpal rapa 3		24	1
LC3GFP bsa dmso 4		24	5		LC3GFP bsa rapa 4		32	1		LC3GFP glcpal dmso 4		5	3		LC3GFP glcpal rapa 4		20	2
LC3GFP bsa dmso 5		34	4		LC3GFP bsa rapa 5		50	4		LC3GFP glcpal dmso 5		5	5		LC3GFP glcpal rapa 5		37	3
LC3GFP bsa dmso 6		34	6		LC3GFP bsa rapa 6		31	1		LC3GFP glcpal dmso 6		6	3		LC3GFP glcpal rapa 6		56	3
LC3GFP bsa dmso 7		23	3		LC3GFP bsa rapa 7		29	2		LC3GFP glcpal dmso 7		4	3		LC3GFP glcpal rapa 7		35	2
LC3GFP bsa dmso 8		47	5		LC3GFP bsa rapa 8		37	2		LC3GFP glcpal dmso 8		11	4		LC3GFP glcpal rapa 8		35	2
LC3GFP bsa dmso 9		17	2		LC3GFP bsa rapa 9		35	3		LC3GFP glcpal dmso 9		8	2		LC3GFP glcpal rapa 9		37	3
LC3GFP bsa dmso 10		23	2		LC3GFP bsa rapa 10		38	4		LC3GFP glcpal dmso 10		1	2		LC3GFP glcpal rapa 10		36	2
LC3GFP bsa dmso 11		26	3		LC3GFP bsa rapa 11		31	3		LC3GFP glcpal dmso 11		9	2		LC3GFP glcpal rapa 11		39	4
LC3GFP bsa dmso 12		37	3		LC3GFP bsa rapa 12
LC3GFP bsa dmso 13		29	3		LC3GFP bsa rapa 13
			50	SUM				32					32					28
		puncta/cell					puncta/cell					puncta/cell					puncta/cell
LC3GFP bsa dmso		6.25			LC3GFP bsa rapa		13.3333			LC3GFP glcpal dmso		5			LC3GFP glcpal dmso		21
LC3GFP bsa dmso 1		9.33333			LC3GFP bsa rapa 1		18.6667			LC3GFP glcpal dmso 1		1.66667			LC3GFP glcpal dmso 1		13.6667
LC3GFP bsa dmso 2		22.6667			LC3GFP bsa rapa 2		24.5			LC3GFP glcpal dmso 2					LC3GFP glcpal dmso 2		12.5
LC3GFP bsa dmso 3		5.75			LC3GFP bsa rapa 3		8			LC3GFP glcpal dmso 3		3.33333			LC3GFP glcpal dmso 3		24
LC3GFP bsa dmso 4		4.8			LC3GFP bsa rapa 4		32			LC3GFP glcpal dmso 4		1.66667			LC3GFP glcpal dmso 4		10
LC3GFP bsa dmso 5		8.5			LC3GFP bsa rapa 5		12.5			LC3GFP glcpal dmso 5		1			LC3GFP glcpal dmso 5		12.3333
LC3GFP bsa dmso 6		5.66667			LC3GFP bsa rapa 6		31			LC3GFP glcpal dmso 6		2			LC3GFP glcpal dmso 6		18.6667
LC3GFP bsa dmso 7		7.66667			LC3GFP bsa rapa 7		14.5			LC3GFP glcpal dmso 7		1.33333			LC3GFP glcpal dmso 7		17.5
LC3GFP bsa dmso 8		9.4			LC3GFP bsa rapa 8		18.5			LC3GFP glcpal dmso 8		2.75			LC3GFP glcpal dmso 8		17.5
LC3GFP bsa dmso 9		8.5			LC3GFP bsa rapa 9		11.6667			LC3GFP glcpal dmso 9		4			LC3GFP glcpal dmso 9		12.3333
LC3GFP bsa dmso 10		11.5			LC3GFP bsa rapa 10		9.5			LC3GFP glcpal dmso 10		0.5			LC3GFP glcpal dmso 10		18
LC3GFP bsa dmso 11		8.66667			LC3GFP bsa rapa 11		10.3333			LC3GFP glcpal dmso 11		4.5			LC3GFP glcpal dmso 11		9.75
LC3GFP bsa dmso 12		12.3333
LC3GFP bsa dmso 13		9.66667
	MEAN	9.33571				MEAN	17.0417				MEAN	2.52273				MEAN	15.6042
	STDEV	4.40752				STDEV	8.15944				STDEV	1.50004				STDEV	4.49623
	SEM	1.17796				SEM	2.35543				SEM	0.45228				SEM	1.35566
	N	50				N	32				N	32				N	28
					TTEST	to bsa dmso	0.00540736			TTEST	to bsa dmso	6.13132e-05			TTEST	to gp dmso	8.52274e-09	***
							**					***				to bsa rapa	0.598348	n.s.

## Sheet: Fig.3
Figure 3b
Mouse #	Genotype	GCLs/cell view		Mouse #	Genotype	GCLs/cell view
88	BTBR+/+	2		49	BTBRob/ob	2
	BTBR+/+	1			BTBRob/ob	10
	BTBR+/+	0			BTBRob/ob	4
	BTBR+/+	3			BTBRob/ob	3
	BTBR+/+	3			BTBRob/ob	2
93	BTBR+/+	4			BTBRob/ob	5
	BTBR+/+	0			BTBRob/ob	2
	BTBR+/+	3			BTBRob/ob	4
	BTBR+/+	1			BTBRob/ob	2
	BTBR+/+	1			BTBRob/ob	6
	BTBR+/+	2			BTBRob/ob	4
	BTBR+/+	2			BTBRob/ob	4
	BTBR+/+	4			BTBRob/ob	9
	BTBR+/+	5			BTBRob/ob	8
	BTBR+/+	3			BTBRob/ob	7
	BTBR+/+	0		89	BTBRob/ob	5
	BTBR+/+	3			BTBRob/ob	1
	BTBR+/+	3			BTBRob/ob	4
	BTBR+/+	1			BTBRob/ob	3
	BTBR+/+	1			BTBRob/ob	2
95	BTBR+/+	2		94	BTBRob/ob	5
	BTBR+/+	0			BTBRob/ob	3
	BTBR+/+	0			BTBRob/ob	2
	BTBR+/+	1			BTBRob/ob	2
	BTBR+/+	2			BTBRob/ob	2
					BTBRob/ob	2
					BTBRob/ob	2
					BTBRob/ob	2
					BTBRob/ob	7
					BTBRob/ob	5
					BTBRob/ob	5
					BTBRob/ob	4
					BTBRob/ob	1
					BTBRob/ob	3
					BTBRob/ob	7
					BTBRob/ob	1
MEAN	1.88			MEAN	3.88889
STDEV	1.42361			STDEV	2.31489
SEM	0.284722			SEM	0.385816
N	25			N	36
	Mann-Whitney Test
	P(1)=0.0003
	P(2)=0.0006
	U=216
	z=3.42
Figure 3e
		p62 area /cell
		+/+			ob/ob
	Btbr 8 wk++ 153 insulinRB488 p62GP568	81.4762		Btbr 8 wk obob 148 insulinRB488 p62GP568	553.273
	Btbr 8 wk++ 153 insulinRB488 p62GP568 1	317.333		Btbr 8 wk obob 148 insulinRB488 p62GP568 1	73.75
	Btbr 8 wk++ 153 insulinRB488 p62GP568 2	91.5		Btbr 8 wk obob 148 insulinRB488 p62GP568 2	436.636
	Btbr 8 wk++ 153 insulinRB488 p62GP568 3	227.444		Btbr 8 wk obob 148 insulinRB488 p62GP568 3	306
	Btbr 8 wk++ 153 insulinRB488 p62GP568 4	181.818		Btbr 8 wk obob 148 insulinRB488 p62GP568 4	1595.17
	Btbr 8 wk ++ 69 insulinRB488 p62GP568	37.1		Btbr 8 wk obob 68 insulinRB488 p62GP568	1762.67
	Btbr 8 wk ++ 69 insulinRB488 p62GP568 1	47.0909		Btbr 8 wk obob 68 insulinRB488 p62GP568 1	357.143
	Btbr 8 wk ++ 69 insulinRB488 p62GP568 2	48.1429		Btbr 8 wk obob 68 insulinRB488 p62GP568 2	195.125
	Btbr 8 wk ++ 69 insulinRB488 p62GP568 3	27.7778		Btbr 8 wk obob 68 insulinRB488 p62GP568 3	69.8
	Btbr 8 wk ++ 69 insulinRB488 p62GP568 4	47.3125		Btbr 8 wk obob 68 insulinRB488 p62GP568 4	39
	Btbr 8 wk ++ 69 insulinRB488 p62GP568 5	42.5		Btbr 8 wk obob 68 insulinRB488 p62GP568 5	92.9
	Btbr 8 wk ++ 154 insulinRB488 p62GP568	35.5		Btbr 8 wk obob 152 insulinRB488 p62GP568	397
	Btbr 8 wk ++ 154 insulinRB488 p62GP568 1	28.6364		Btbr 8 wk obob 152 insulinRB488 p62GP568 1	65.4
	Btbr 8 wk ++ 154 insulinRB488 p62GP568 2	119.5		Btbr 8 wk obob 152 insulinRB488 p62GP568 2	26.5455
	Btbr 8 wk ++ 154 insulinRB488 p62GP568 3	94.3636		Btbr 8 wk obob 152 insulinRB488 p62GP568 3	268.583
				Btbr 8 wk obob 152 insulinRB488 p62GP568 4	249.727
	MEAN	95.1664		MEAN	405.545
	STD DEV	84.7868		STD DEV	522.409
	SEM	21.8919		SEM	130.602
	N	15		N	16
	Mann-Whitney Test
	P(1)=0.0068
	P(2)=0.0135
	U=57
	z=2.47
	P<0.01	**

## Sheet: Fig.4
Figure 4a						Proinsulin/GAPDH
Proinsulin			GAPDH			DMSO	CID755673
DMSO	63648.2		DMSO	48514.7		1.31194	0.816167
CID755673	43372.8		CID755673	53142		1.66466	0.446521
						0.99989	0.532087
DMSO	36668.7		DMSO	22027.8	MEAN	1.3255	0.598258
CID755673	14561.6		CID755673	32611.2	SEM	0.192023	0.111719
					N	3	3
DMSO	24536.7		DMSO	24539.4	T-test	0.048812	*
CID755673	12266.5		CID755673	23053.6
						Insulin/GAPDH
insulin						DMSO	CID755673
DMSO	74395.9		DMSO	53123.2		1.40044	1.14722
CID755673	65599.5		CID755673	57181.2		1.84748	1.42267
						2.45268	1.5995
DMSO	75333.9		DMSO	40776.6	MEAN	1.9002	1.3898
CID755673	62263.5		CID755673	43765.1	SEM	0.304896	0.131593
					N	3	3
DMSO	60061.2		DMSO	24488	T-test	0.0517715	*
CID755673	35800.7		CID755673	22382.4
Figure 4b
	Target/ref
	ob/ob	+/+		PKD1	+/+	ob/ob
PKD1	0.0482	0.1018		MEAN	0.08492	0.055075		T-test	0.0294796
	0.0546	0.073		STD DEV	0.0322857	0.00965235			*
	0.0492	0.0388		SEM	0.0144386	0.00341262
	0.0536	0.0859		N	8	5
	0.0489	0.1251		PKD2	+/+	ob/ob
	0.0776			MEAN	0.02498	0.019675			0.538459
	0.051			STD DEV	0.0163892	0.0135668			n.s
	0.0575			SEM	0.00732949	0.0047966
PKD2	0.0173	0.0192		N	8	5
	0.013	0.0131		PKD3	+/+	ob/ob
	0.0163	0.0191		MEAN	0.016716	0.0166825			0.994978
	0.0114	0.0196		STD DEV	0.00919882	0.00908494			n.s
	0.0119	0.0539		SEM	0.00411384	0.00321201
	0.0521			N	8	5
	0.0221
	0.0133
PKD3	0.0161	0.0164
	0.00986	0.0095
	0.0171	0.00708
	0.0113	0.0205
	0.0109	0.0301
	0.0377
	0.0186
	0.0119
Figure 4c
	PKD			Tubulin		PKD/Tubulin		wt	ob/ob
wt	78519.9		1	95558.2		0.821697		0.821697	0.260556
wt	92619		2	90301.7		1.02566		1.02566	0.282757
wt	49781		3	70228.9		0.70884		0.70884	0.494755
ob/ob	27977.7		4	107377		0.260556	MEAN	0.852066	0.346023
ob/ob	29149.3		5	103089		0.282757	SEM	0.0927108	0.0746418
ob/ob	48033.2		6	97084.7		0.494755	N	3	3
							T-test	0.0131412	*
Figure 4e
				MEAN	SEM	N, exp	T-test
Glc/Pal, DMSO	0.2732	0.2535	0.2224	0.2497	0.0147873	3	0.0148991	*
Glc/Pal, Compound A, 100 nM	0.167	0.1966	0.1711	0.178233	0.00925929	3
	N, fields
Glc/Pal, DMSO	19	19	20
Glc/Pal, Compound A, 100 nM	20	19	20
Figure 4i
basal blood glucose			Age, weeks								% of control
	Mouse #	Treatment	4.9	5.3	5.9	6.3	6.9		DMSO	MEAN	100	113.347	131.417	174.281	187.474
	11	DMSO	65	94	136	191	170			SEM	9.27782	12.0022	10.5655	10.9089	16.6584
	73	DMSO	100	121	131	185	227		Compound A	MEAN	103.989	111.763	119.83	133.03	142.71
	173	DMSO	121	151	128	150	190			SEM	5.15647	8.43791	10.3345	12.1146	10.7143
	73	DMSO	101	100	154		197
	116	DMSO	100	86	91	153	129
		MEAN	97.4	110.4	128	169.75	182.6
		STDEV	20.2064	26.14	23.0109	21.2505	36.2808
		SEM	9.03659	11.6902	10.2908	10.6252	16.2253
	Mouse #	Treatment	4.9	5.3	5.9	6.3	6.9
	5	Compound A	101	116	96	100	107
	58	Compound A	108	133	157	165	153
	171	Compound A	94	96	152	181	189
	85	Compound A	116	102	113	127	123
	108	Compound A	92	109	99	118	118
	113	Compound A	117	72	94	109	133
	114	Compound A	81	134	106	107	150
		MEAN	101.286	108.857	116.714	129.571	139
		STDEV	13.288	21.7442	26.6315	31.2189	27.6104
		SEM	5.0224	8.21853	10.0658	11.7996	10.4357
		TTEST	0.694423	0.913314	0.462821	0.0496878	0.0390212
						*	*
Figure 4j
basal blood glucose			Age, weeks								% of control
	Mouse #	Treatment	4.9	5.3	5.9	6.3			DMSO	MEAN	100	117.041	123.783	132.397
	59	DMSO 50%	170	184	141	124				SEM	15.4917	16.1473	7.8529	10.251
	148	DMSO 50%	97	106	117	123			CID755673	MEAN	102.622	132.584	191.011	200
	153	DMSO 50%	76	81	118	149				SEM	3.43519	9.37546	16.6367	14.6577
	196	DMSO 50%	105	118	124	181
	11	DMSO 50%	86	136	161	130
		MEAN	106.8	125	132.2	141.4
		STDEV	36.9959	38.5616	18.7537	24.4806
		SEM	16.5451	17.2453	8.38689	10.9481
	Mouse #	Treatment	4.9	5.3	5.9	6.3
	55	CID755673	119	168	255	198
	71	CID755673	102	125	197	164
	134	CID755673	100	164	232	214
	10	CID755673	113	128	156	253
	12	CID755673	114	123	180	239
		MEAN	109.6	141.6	204	213.6
		STDEV	8.20366	22.3897	39.7303	35.0043
		SEM	3.66879	10.013	17.7679	15.6544
		TTEST	0.872869	0.42931	0.00645381	0.00539173
					**	**

## Sheet: Fig.5
Figure 5b
	strong (pro)insulin membrane staining (cells)
Sample, #	YES	NO		Sample, #	YES	NO		Sample, #	YES	NO		Sample, #	YES	NO
472_1	7	0		473_1	3	7		474_1	4	5		475_1	6	2
472_2	5	0		473_2	0	3		474_2	8	0		475_2	4	4
472_3	6	1		473_3	3	5		474_3	12	0		475_3	8	2
SUM	18	1			6	15			24	5			18	8
YES/ALL	0.947368				0.285714				0.827586				0.692308
476_1	6	0		477_1	3	4		478_1	10	3		479_1	7	2
476_2	6	3		477_2	3	3		478_2	10	1		479_2	7	2
476_3	3	2		477_3	3	5		478_3	10	5		479_3	5	1
SUM	15	5			9	12			30	9			19	5
	0.75				0.428571				0.769231				0.791667
500_1	8	1		501_1	4	6		502_1	8	0		503_1	6	2
500_2	5	0		501_2	1	1		502_2	5	0		503_2	6	0
500_3	9	1		501_3	4	4		502_3	5	0		503_3	6	1
SUM	22	2			9	11			18	0			18	3
	0.916667				0.45				1				0.857143
	control, ns				Glc/PA, ns				control, siCD63				Glc/PA, siCD63
	0.947368				0.285714				0.827586				0.692308
	0.75				0.428571				0.769231				0.791667
	0.916667				0.45				1				0.857143
MEAN	0.871345				0.388095				0.865606				0.780372
SDEV	0.106203				0.0893095				0.11999				0.082996
SEM	0.0613164				0.0515629				0.0692765				0.0479177
N, cells	63				62				86				71
MEAN	0.871345	0.388095	0.865606	0.780372
SDEV	0.106203	0.0893095	0.11999	0.082996
SEM	0.0613164	0.0515629	0.0692765	0.0479177
T test	2 and 4	The two-tailed P value equals 0.0051
0.0050807	**
T test	1 and 2
0.00380768	**
Figure 5f
				1% BSA	1% BSA	1% BSA	1% BSA	1% BSA	1% BSA	1% BSA	1% BSA					1% BSA	1% BSA	1% BSA	1% BSA	1% BSA	1% BSA	1% BSA	1% BSA					Glc/Pal	Glc/Pal	Glc/Pal	Glc/Pal	Glc/Pal	Glc/Pal	Glc/Pal	Glc/Pal					Glc/Pal	Glc/Pal	Glc/Pal	Glc/Pal	Glc/Pal	Glc/Pal	Glc/Pal	Glc/Pal
	Secretion, ng/ml	Mouse	Genotype	2.8 mM	2.8 mM	2.8 mM	MEAN	16.7 mM	16.7 mM	16.7 mM	MEAN		Secretion, ng/ml	Mouse	Genotype	2.8 mM	2.8 mM	2.8 mM	MEAN	16.7 mM	16.7 mM	16.7 mM	MEAN		Secretion, ng/ml	Mouse	Genotype	2.8 mM	2.8 mM	2.8 mM	MEAN	16.7 mM	16.7 mM	16.7 mM	MEAN		Secretion, ng/ml	Mouse	Genotype	2.8 mM	2.8 mM	2.8 mM	MEAN	16.7 mM	16.7 mM	16.7 mM	MEAN
		1	CD63 +/+	0.298251	1.52423	0.214952	0.679145	1.40378	1.58578	4.14122	2.37693			61	CD63 -/-	4.27113	3.56984	4.97241	4.27113	15.7822	14.5921	nd	15.1871			1	CD63 +/+	4.28659	0.93516	0.847756	2.02317	2.02644	nd	1.29583	1.66114			61	CD63 -/-	1.36994	2.56387	0.176006	1.36994	7.60025	11.1615	nd	9.38088
		2	CD63 +/+	2.0713	1.45614	1.3934	1.64028	1.64204	4.2823	1.87032	2.59822			68	CD63 -/-	0.604851	nd	0.326147	0.465499	3.08037	3.47304	6.69541	4.41627			2	CD63 +/+	1.81269	3.54095	nd	2.67682	5.18911	4.49971	3.18427	4.29103			69	CD63 -/-	6.85779	7.10051	6.64506	6.86779	11.5703	12.5122	15.7194	13.2673
		6	CD63 +/+	1.59214	4.1639	1.08332	2.27979	8.12308	2.12052	6.58303	5.60887			69	CD63 -/-	nd	1.18528	3.80585	2.49557	14.3561	nd	14.616	14.4861			20	CD63 +/+	2.20563	2.31897	1.83019	2.11827	5.61558	8.92274	7.74171	7.42668			138	CD63 -/-	0.869195	1.33762	0.645593	0.950802	10.922	13.8278	19.5534	14.7677
		188	CD63 +/+	0.503379	1.18781	1.65923	1.11681	3.8373	4.5519	12.2571	6.88211			67	CD63 -/-	1.04546	2.2124	2.89589	2.05125	11.8712	12.9317	20.0773	14.9601			21	CD63 +/+	2.9393	3.82591	3.5809	3.4487	10.1534	10.1124	8.83107	9.69897			176	CD63 -/-	1.01432	2.66474	1.30765	1.66224	4.49279	7.12603	8.20221	6.60701
		192	CD63 +/+	1.89656	0.975818	1.885	1.58579	11.8032	1.2589	4.59001	5.88403			138	CD63 -/-	0.763174	0.627559	1.07911	0.823282	3.90374	8.54102	4.60154	5.6821			23	CD63 +/+	1.48546	1.88213	2.8321	2.06656	8.53032	8.68524	12.0297	9.74842			179	CD63 -/-	2.31385	5.49651	1.99943	3.26993	18.4492	nd	12.5687	15.5089
		20	CD63 +/+	1.13221	1.95908	3.51126	2.20085	nd	3.33018	5.38418	4.35718			139	CD63 -/-	1.2264	0.178444	0.65742	0.687421	5.66369	6.90151	8.49401	7.01973															180	CD63 -/-	2.37769	1.84065	2.72115	2.31316	12.509	11.6322	nd	12.0706
		21	CD63 +/+	2.08606	1.65306	1.72906	1.82272	2.51419	9.20552	2.77375	4.83116			176	CD63 -/-	2.93491	nd	0.817218	1.87606	7.3754	4.07945	6.42853	5.96112
		23	CD63 +/+	1.05885	2.42963	0.552019	1.34683	4.28523	7.27304	5.26466	5.60764			179	CD63 -/-	2.01251	1.48803	3.04986	2.18346	8.83862	6.16192	16.4161	10.4722
														180	CD63 -/-	nd	1.15041	2.06682	1.60862	11.4487	14.7757	9.41282	11.8791
	Content, ng/ml	1	CD63 +/+	335.306	324.107	312.908		323.576	363.351	166.948	304.366		Content, ng/ml	61	CD63 -/-	234.354	232.441	233.398		261.745	314.805	121.571	233.052		Content, ng/ml	1	CD63 +/+	230.622	197.831	152.819		195.761	112.442	520.498	234.995		Content, ng/ml	61	CD63 -/-	137.007	110.61	111.018		130.725	153.452	370.44	168.875
		2	CD63 +/+	418.043	350.662	222.563		421.995	296.11	224.301	322.279			68	CD63 -/-	465.078	383.126	310.997		263.426	331.855	426.095	363.429			2	CD63 +/+	177.173	130.984	203.224		261.809	73.8672	230.225	179.547			69	CD63 -/-	237.681	245.535	181.278		193.975	319.605	426.538	267.435
		6	CD63 +/+	255.903	255.003	252.391		341.764	241.075	nd	269.227			69	CD63 -/-	375.473	379.683	480.658		408.122	382.243	136.088	360.378			20	CD63 +/+	222.479	179.353	95.391		146.636	327.865	180.475	192.033			138	CD63 -/-	159.541	131.192	104.853		98.4223	149.499	163.725	134.539
		188	CD63 +/+	217.526	314.999	300.133		225.38	189.614	421.306	278.16			67	CD63 -/-	203.245	219.156	343.828		271.237	286.798	315.187	273.242			21	CD63 +/+	200.274	403.438	396.717		291.465	272.539	336.905	316.889			176	CD63 -/-	255.153	288.944	271.838		152.575	174.38	337.487	246.729
		192	CD63 +/+	218.924	102.239	158.978		176.43	171.095	199.828	171.249			138	CD63 -/-	188.854	193.888	317.247		167.844	263.781	260.006	231.937			23	CD63 +/+	150.409	144.407	207.054		118.983	246.977	283.819	191.941			179	CD63 -/-	238.235	187.365	123.925		398.701	342.099	146.016	239.39
		20	CD63 +/+	480.169	274.949	455.471		199.483	213.454	415.602	339.855			139	CD63 -/-	180.368	120.716	160.943		175.901	239.973	378.928	209.471															180	CD63 -/-	216.733	289.145	141.388		284.286	161.844	213.406	217.8
		21	CD63 +/+	498.106	431.344	535.367		578.351	590.745	nd	526.783			176	CD63 -/-	598.274	621.475	384.634		495.351	557.479	619.157	546.062
		23	CD63 +/+	651.112	589.917	628.078		418.741	625.489	607.957	586.882			179	CD63 -/-	718.46	444.21	nd		343.684	343.684	nd	462.509
														180	CD63 -/-	389.305	429.041	419.039		nd	435.923	548.141	444.29
	Secretion,	1	CD63 +/+	0.088949	0.470286	0.0686948	0.20931	0.433834	0.436433	2.48054	1.11694		Secretion,	61	CD63 -/-	1.82251	1.5358	2.13045	1.82959	6.0296	4.63528	nd	5.33244		Secretion,	1	CD63 +/+	1.85871	0.472708	0.554746	0.962053	1.03516	nd	0.24896	0.64206		Secretion,	61	CD63 -/-	0.999906	2.31794	0.158538	1.15879	5.81393	7.27361	nd	6.54377
	% of content	2	CD63 +/+	0.495475	0.415253	0.626069	0.512266	0.389115	1.44618	0.833842	0.889714		% of content	68	CD63 -/-	0.130054	nd	0.104871	0.117463	1.16935	1.04656	1.57134	1.26242		% of content	2	CD63 +/+	1.02312	2.70334	nd	1.86323	1.98202	6.09163	1.38311	3.15225		% of content	69	CD63 -/-	2.88529	2.89185	3.66566	3.1476	5.96486	3.91488	3.68535	4.5217
		6	CD63 +/+	0.622163	1.63288	0.429224	0.894756	2.37681	0.879606	nd	1.62821			69	CD63 -/-	nd	0.312178	0.7918	0.551989	3.5176	nd	10.7401	7.12887			20	CD63 +/+	0.991388	1.29296	1.91862	1.40099	3.82961	2.72146	4.28964	3.61357			138	CD63 -/-	0.544809	1.01959	0.615711	0.726703	11.0971	9.24943	11.9428	10.7631
		188	CD63 +/+	0.231411	0.377084	0.55283	0.387109	1.70259	2.40061	2.90932	2.3375			67	CD63 -/-	0.514385	1.00951	0.84225	0.788714	4.3767	4.50899	6.36998	5.08522			21	CD63 +/+	1.46764	0.948325	0.902634	1.1062	3.48358	3.71046	2.62124	3.27176			176	CD63 -/-	0.397534	0.922236	0.48104	0.60027	2.94464	4.08651	2.43038	3.15384
		192	CD63 +/+	0.866313	0.954449	1.1857	1.00215	6.69	0.735792	2.29698	3.24092			138	CD63 -/-	0.404107	0.323671	0.340149	0.355976	2.32582	3.23793	1.76978	2.44451			23	CD63 +/+	0.987612	1.30335	1.36781	1.21959	7.16936	3.51661	4.23852	4.97483			179	CD63 -/-	0.971249	2.93358	1.61343	1.83942	4.62733	nd	8.60774	6.61754
		20	CD63 +/+	0.235793	0.712524	0.770909	0.573075	nd	1.56014	1.29551	1.42783			139	CD63 -/-	0.679942	0.147822	0.408479	0.412081	3.21981	2.87595	2.24159	2.77912															180	CD63 -/-	1.09706	0.636584	1.9246	1.21942	4.40014	7.18728	nd	5.79371
		21	CD63 +/+	0.418798	0.383234	0.322966	0.374999	0.434718	1.55829	nd	0.996503			176	CD63 -/-	0.490562	nd	0.212466	0.351514	1.48892	0.731767	1.03827	1.08632
		23	CD63 +/+	0.162622	0.411859	0.0878901	0.22079	1.02336	1.16278	0.865959	1.01737			179	CD63 -/-	0.280114	0.334983	nd	0.307548	2.57173	1.7929	nd	2.18232
														180	CD63 -/-	nd	0.268136	0.493228	0.380682	nd	3.38953	1.71723	2.55338
		1% BSA	1% BSA	1% BSA	1% BSA	Glc/Pal	Glc/Pal	Glc/Pal	Glc/Pal
	Secretion,	CD63 +/+	CD63 +/+	CD63 -/-	CD63 -/-	CD63 +/+	CD63 +/+	CD63 -/-	CD63 -/-
	% of content	2.8 mM	16.7 mM	2.8 mM	16.7 mM	2.8 mM	16.7 mM	2.8 mM	16.7 mM
		0.20931	1.11694	1.82959	5.33244	0.962053	0.64206	1.15879	6.54377
		0.512266	0.889714	0.117463	1.26242	1.86323	3.15225	3.1476	4.5217
		0.894756	1.62821	0.551989	7.12887	1.40099	3.61357	0.726703	10.7631
		0.387109	2.3375	0.788714	5.08522	1.1062	3.27176	0.60027	3.15384
		1.00215	3.24092	0.355976	2.44451	1.21959	4.97483	1.83942	6.61754
		0.573075	1.42783	0.412081	2.77912			1.21942	5.79371
		0.374999	0.996503	0.351514	1.08632
		0.22079	1.01737	0.307548	2.18232
				0.380682	2.55338
	n	8	8	9	9	5	5	6	6
	MEAN	0.521807	1.58187	0.566173	3.31718	1.31041	3.1309	1.4487	6.23228
	SEM	0.103553	0.289886	0.169254	0.685539	0.155742	0.701701	0.383695	1.05466
	T test,
	1% BSA, 16.7 mM WT and KO		0.0416182	*
	T test,
	Glc/Pal, 16.7 mM WT and KO		0.0442152	*
	Content, ng/ml	1% BSA	Glc/Pal	1% BSA	Glc/Pal
		CD63 +/+	CD63 +/+	CD63 -/-	CD63 -/-
		304.366	234.995	233.052	168.875
		322.279	179.547	363.429	267.435
		269.227	192.033	360.378	134.539
		278.16	316.889	273.242	246.729
		171.249	191.941	231.937	239.39
		339.855		209.471	217.8
		526.783		546.062
		586.882		462.509
				444.29
	n	8	5	9	6
	MEAN	349.85	223.081	347.152	212.462
	SEM	48.9089	25.2694	39.6968	20.7539
	T test,
	WT, 1% BSA and Glc/Pal		0.0804178
	T test,
	KO, 1% BSA and Glc/Pal		0.0223467	*

## Sheet: Sup.Fig.3
Supplementary Figure 3a
						Pearson Correlation Coefficient							Pearson Correlation Coefficient
	C2-INS1 PGCD 31 CTL PTX 9-1.tif & C1-INS1 PGCD 31 CTL PTX 9-1.tif					0.3355		C2-INS1 PGCD 31 CTL STARV PTX4-1.tif & C1-INS1 PGCD 31 CTL STARV PTX4-1.tif					0.2046
	C2-INS1 PGCD 31 CTL PTX 7-1.tif & C1-INS1 PGCD 31 CTL PTX 7-1.tif					0.2997		C2-INS1 PGCD 31 CTL STARV PTX-1.tif & C1-INS1 PGCD 31 CTL STARV PTX-1.tif					0.3437
	C2-INS1 PGCD 31 CTL PTX 6-1.tif & C1-INS1 PGCD 31 CTL PTX 6-1.tif					0.2739		C2-INS1 PGCD 31 CTL STARV PTX3-1.tif & C1-INS1 PGCD 31 CTL STARV PTX3-1.tif					0.188
	C2-INS1 PGCD 31 CTL PTX 5-1.tif & C1-INS1 PGCD 31 CTL PTX 5-1.tif					0.1497		C2-INS1 PGCD 31 CTL STARV PTX1-1.tif & C1-INS1 PGCD 31 CTL STARV PTX1-1.tif					0.4367
	C2-INS1 PGCD 31 CTL PTX 4-1.tif & C1-INS1 PGCD 31 CTL PTX 4-1.tif					0.142		C2-INS1 PGCD 31 CTL STARV PTX2-1.tif & C1-INS1 PGCD 31 CTL STARV PTX2-1.tif					0.3522
	C2-INS1 PGCD 31 CTL PTX-1.tif & C1-INS1 PGCD 31 CTL PTX-1.tif					0.0965		C2-INS1 PGCD 31 STARV6-1.tif & C1-INS1 PGCD 31 STARV6-1.tif					0.4486
	C2-INS1 PGCD 31 CTL PTX 2-1.tif & C1-INS1 PGCD 31 CTL PTX 2-1.tif					0.2899		C2-INS1 PGCD 31 STARV5-1.tif & C1-INS1 PGCD 31 STARV5-1.tif					0.2921
	C2-INS1 PGCD 31 CTL PTX 1-1.tif & C1-INS1 PGCD 31 CTL PTX 1-1.tif					0.2623		C2-INS1 PGCD 31 STARV4-1.tif & C1-INS1 PGCD 31 STARV4-1.tif					0.4663
	C2-INS1 PGCD 31 CTL PTX 3-1.tif & C1-INS1 PGCD 31 CTL PTX 3-1.tif					0.2913		C2-INS1 PGCD 31 STARV7-1.tif & C1-INS1 PGCD 31 STARV7-1.tif					0.5585
	C2-INS1 PGCD 31 CTL PTX 8-1.tif & C1-INS1 PGCD 31 CTL PTX 8-1.tif					0.3179		C2-INS1 PGCD 31 STARV2-1.tif & C1-INS1 PGCD 31 STARV2-1.tif					0.5272
	C2-INS1 PGCD 31 CTL-1.tif & C1-INS1 PGCD 31 CTL-1.tif					0.4011		C2-INS1 PGCD 31 STARV3-1.tif & C1-INS1 PGCD 31 STARV3-1.tif					0.3449
	C2-INS1 PGCD 31 CTL4-1.tif & C1-INS1 PGCD 31 CTL4-1.tif					0.216		C2-INS1 PGCD 31 STARV5-1.tif & C1-INS1 PGCD 31 STARV5-1.tif					0.4829
	C2-INS1 PGCD 31 CTL1-1.tif & C1-INS1 PGCD 31 CTL1-1.tif					0.4677		C2-INS1 PGCD 31 STARV1-1.tif & C1-INS1 PGCD 31 STARV1-1.tif					0.1247
	C2-INS1 PGCD 31 CTL6-1.tif & C1-INS1 PGCD 31 CTL6-1.tif					0.338		C2-INS1 PGCD 31 STARV-1.tif & C1-INS1 PGCD 31 STARV-1.tif					0.4901
	C2-INS1 PGCD 31 CTL5.tif & C1-INS1 PGCD 31 CTL5.tif					0.4195		C2-INS1 PGCD 31 STARV7-1.tif & C1-INS1 PGCD 31 STARV7-1.tif					0.4295
	C2-INS1 PGCD 31 CTL7-1.tif & C1-INS1 PGCD 31 CTL7-1.tif					0.2467		C2-INS1 PGCD 31 STARV6-1.tif & C1-INS1 PGCD 31 STARV6-1.tif					0.3803
	C2-INS1 PGCD 31 CTL3-1.tif & C1-INS1 PGCD 31 CTL3-1.tif					0.4298		C2-INS1 PGCD 31 STARV4-1.tif & C1-INS1 PGCD 31 STARV4-1.tif					0.4271
	C2-INS1 PGCD 31 CTL2-1.tif & C1-INS1 PGCD 31 CTL2-1.tif					0.5098		C2-INS1 PGCD 31 STARV3-1.tif & C1-INS1 PGCD 31 STARV3-1.tif					0.3752
	C2-INS1 PGCD 31 CTL-1.tif & C1-INS1 PGCD 31 CTL-1.tif					0.2182		C2-INS1 PGCD 31 STARV2-1.tif & C1-INS1 PGCD 31 STARV2-1.tif					0.4201
	C2-INS1 PGCD 31 CTL7-1.tif & C1-INS1 PGCD 31 CTL7-1.tif					0.3359
	C2-INS1 PGCD 31 CTL1-1.tif & C1-INS1 PGCD 31 CTL1-1.tif					0.173						CTL	STARV
	C2-INS1 PGCD 31 CTL2-1.tif & C1-INS1 PGCD 31 CTL2-1.tif					0.2703					MEAN	0.292785	0.383826
	C2-INS1 PGCD 31 CTL6-1.tif & C1-INS1 PGCD 31 CTL6-1.tif					0.1842					STD DEV	0.111112	0.115827
	C2-INS1 PGCD 31 CTL5-1.tif & C1-INS1 PGCD 31 CTL5-1.tif					0.2226					SEM	0.0217908	0.0265726
	C2-INS1 PGCD 31 CTL4-1.tif & C1-INS1 PGCD 31 CTL4-1.tif					0.503					N	26	19
	C2-INS1 PGCD 31 CTL3-1.tif & C1-INS1 PGCD 31 CTL3-1.tif					0.2179						T-test	0.0107477
													*
Supplementary Figure 3b
								Pearson Correlation Coefficient									Pearson Correlation Coefficient
C2-INS CD63dsred phogringfp clone31 dmso-1.tif & C1-INS CD63dsred phogringfp clone31 dmso-1.tif								0.5083		C2-INS CD63dsred phogringfp clone31 cid-1.tif & C1-INS CD63dsred phogringfp clone31 cid-1.tif							0.6044
C2-INS CD63dsred phogringfp clone31 dmso 1-1.tif & C1-INS CD63dsred phogringfp clone31 dmso 1-1.tif								0.3501		C2-INS CD63dsred phogringfp clone31 cid 1-1.tif & C1-INS CD63dsred phogringfp clone31 cid 1-1.tif							0.621
C2-INS CD63dsred phogringfp clone31 dmso 2-1.tif & C1-INS CD63dsred phogringfp clone31 dmso 2-1.tif								0.3288		C2-INS CD63dsred phogringfp clone31 cid 5-1.tif & C1-INS CD63dsred phogringfp clone31 cid 5-1.tif							0.5447
C2-INS CD63dsred phogringfp clone31 dmso 3-1.tif & C1-INS CD63dsred phogringfp clone31 dmso 3-1.tif								0.3824		C2-INS CD63dsred phogringfp clone31 cid 7-1.tif & C1-INS CD63dsred phogringfp clone31 cid 7-1.tif							0.527
C2-INS CD63dsred phogringfp clone31 dmso 4-1.tif & C1-INS CD63dsred phogringfp clone31 dmso 4-1.tif								0.4121		C2-INS CD63dsred phogringfp clone31 cid 2-1.tif & C1-INS CD63dsred phogringfp clone31 cid 2-1.tif							0.4093
C2-INS CD63dsred phogringfp clone31 dmso 5-1.tif & C1-INS CD63dsred phogringfp clone31 dmso 5-1.tif								0.3487		C2-INS CD63dsred phogringfp clone31 cid 3-1.tif & C1-INS CD63dsred phogringfp clone31 cid 3-1.tif							0.5557
C2-INS CD63dsred phogringfp clone31 dmso 6-1.tif & C1-INS CD63dsred phogringfp clone31 dmso 6-1.tif								0.4385		C2-INS CD63dsred phogringfp clone31 cid 8-1.tif & C1-INS CD63dsred phogringfp clone31 cid 8-1.tif							0.5347
C2-INS CD63dsred phogringfp clone31 dmso 8-1.tif & C1-INS CD63dsred phogringfp clone31 dmso 8-1.tif								0.2055		C2-INS CD63dsred phogringfp clone31 cid 6-1.tif & C1-INS CD63dsred phogringfp clone31 cid 6-1.tif							0.5342
C2-INS CD63dsred phogringfp clone31 dmso 10-1.tif & C1-INS CD63dsred phogringfp clone31 dmso 10-1.tif								0.3615		C2-INS CD63dsred phogringfp clone31 cid 4-1.tif & C1-INS CD63dsred phogringfp clone31 cid 4-1.tif							0.6066
C2-INS CD63dsred phogringfp clone31 dmso 11-1.tif & C1-INS CD63dsred phogringfp clone31 dmso 11-1.tif								0.4248		C2-INS CD63dsred phogringfp clone31 cid 10-1.tif & C1-INS CD63dsred phogringfp clone31 cid 10-1.tif							0.4123
C2-INS CD63dsred phogringfp clone31 dmso 7-1.tif & C1-INS CD63dsred phogringfp clone31 dmso 7-1.tif								0.4476		C2-INS CD63dsred phogringfp clone31 cid 11-1.tif & C1-INS CD63dsred phogringfp clone31 cid 11-1.tif							0.4556
C2-INS CD63dsred phogringfp clone31 dmso 9-1.tif & C1-INS CD63dsred phogringfp clone31 dmso 9-1.tif								0.3439		C2-INS CD63dsred phogringfp clone31 cid 9-1.tif & C1-INS CD63dsred phogringfp clone31 cid 9-1.tif							0.605
								DMSO	CID
							MEAN	0.37935	0.534208
							STD DEV	0.0763258	0.0738419
							SEM	0.0220334	0.0213163
							N	12	12
								T-test	4.65323e-05
Supplementary Figure 3c
						Pearson Correlation Coefficient				bsa	gluco	lipo	glucolipo
C2-INS1 PGCD 31 bsa 40h 4-1.tif & C1-INS1 PGCD 31 bsa 40h 4-1.tif						0.1427			MEAN	0.25474	0.50425	0.4351	0.42611
C2-INS1 PGCD 31 bsa 40h 3-1.tif & C1-INS1 PGCD 31 bsa 40h 3-1.tif						0.4352			STD DEV	0.10543	0.0779522	0.143167	0.11812
C2-INS1 PGCD 31 bsa 40h 2-1.tif & C1-INS1 PGCD 31 bsa 40h 2-1.tif						0.1695			SEM	0.0333398	0.0246506	0.0452733	0.0373529
C2-INS1 PGCD 31 bsa 40h-1.tif & C1-INS1 PGCD 31 bsa 40h-1.tif						0.2545			N	10	10	10	10
C2-INS1 PGCD 31 bsa 40h 1-1.tif & C1-INS1 PGCD 31 bsa 40h 1-1.tif						0.3285			T-TEST TO BSA		1.08707e-05	0.00487762	0.00303457
C2-INS1 PGCD 31 bsa 40h 5-1.tif & C1-INS1 PGCD 31 bsa 40h 5-1.tif						0.1518					***	***	***
C2-INS1 PGCD 31 bsa 40h 6.tif & C1-INS1 PGCD 31 bsa 40h 6.tif						0.1195					1.08707e-05	0.00487762	0.00303457
C2-INS1 PGCD 31 bsa 40h 7-1.tif & C1-INS1 PGCD 31 bsa 40h 7-1.tif						0.3488
C2-INS1 PGCD 31 bsa 40h 8-1.tif & C1-INS1 PGCD 31 bsa 40h 8-1.tif						0.2803
C2-INS1 PGCD 31 bsa 40h 9-1.tif & C1-INS1 PGCD 31 bsa 40h 9-1.tif						0.3166
C2-INS1 PGCD 31 gluco 40h-1.tif & C1-INS1 PGCD 31 gluco 40h-1.tif						0.56
C2-INS1 PGCD 31 gluco 40h 9-1.tif & C1-INS1 PGCD 31 gluco 40h 9-1.tif						0.56
C2-INS1 PGCD 31 gluco 40h 8-1.tif & C1-INS1 PGCD 31 gluco 40h 8-1.tif						0.4634
C2-INS1 PGCD 31 gluco 40h 1-1.tif & C1-INS1 PGCD 31 gluco 40h 1-1.tif						0.4021
C2-INS1 PGCD 31 gluco 40h 7-1.tif & C1-INS1 PGCD 31 gluco 40h 7-1.tif						0.5937
C2-INS1 PGCD 31 gluco 40h 6-1.tif & C1-INS1 PGCD 31 gluco 40h 6-1.tif						0.5715
C2-INS1 PGCD 31 gluco 40h 2-1.tif & C1-INS1 PGCD 31 gluco 40h 2-1.tif						0.4506
C2-INS1 PGCD 31 gluco 40h 5-1.tif & C1-INS1 PGCD 31 gluco 40h 5-1.tif						0.5761
C2-INS1 PGCD 31 gluco 40h 4-1.tif & C1-INS1 PGCD 31 gluco 40h 4-1.tif						0.4851
C2-INS1 PGCD 31 gluco 40h 3-1.tif & C1-INS1 PGCD 31 gluco 40h 3-1.tif						0.38
C2-INS1 PGCD 31 lipo 40h 9-1.tif & C1-INS1 PGCD 31 lipo 40h 9-1.tif						0.0616
C2-INS1 PGCD 31 lipo 40h 8-1.tif & C1-INS1 PGCD 31 lipo 40h 8-1.tif						0.4597
C2-INS1 PGCD 31 lipo 40h 7-1.tif & C1-INS1 PGCD 31 lipo 40h 7-1.tif						0.4374
C2-INS1 PGCD 31 lipo 40h 6-1.tif & C1-INS1 PGCD 31 lipo 40h 6-1.tif						0.5108
C2-INS1 PGCD 31 lipo 40h 5-1.tif & C1-INS1 PGCD 31 lipo 40h 5-1.tif						0.4631
C2-INS1 PGCD 31 lipo 40h 4-1.tif & C1-INS1 PGCD 31 lipo 40h 4-1.tif						0.4811
C2-INS1 PGCD 31 lipo 40h-1.tif & C1-INS1 PGCD 31 lipo 40h-1.tif						0.5629
C2-INS1 PGCD 31 lipo 40h 3-1.tif & C1-INS1 PGCD 31 lipo 40h 3-1.tif						0.3971
C2-INS1 PGCD 31 lipo 40h 2-1.tif & C1-INS1 PGCD 31 lipo 40h 2-1.tif						0.4105
C2-INS1 PGCD 31 lipo 40h 1-1.tif & C1-INS1 PGCD 31 lipo 40h 1-1.tif						0.5668
C2-INS1 PGCD 31 glucolipo 40h-1.tif & C1-INS1 PGCD 31 glucolipo 40h-1.tif						0.5233
C2-INS1 PGCD 31 glucolipo 40h 1-1.tif & C1-INS1 PGCD 31 glucolipo 40h 1-1.tif						0.5044
C2-INS1 PGCD 31 glucolipo 40h 2-1.tif & C1-INS1 PGCD 31 glucolipo 40h 2-1.tif						0.396
C2-INS1 PGCD 31 glucolipo 40h 3-1.tif & C1-INS1 PGCD 31 glucolipo 40h 3-1.tif						0.5146
C2-INS1 PGCD 31 glucolipo 40h 9-1.tif & C1-INS1 PGCD 31 glucolipo 40h 9-1.tif						0.3452
C2-INS1 PGCD 31 glucolipo 40h 8-1.tif & C1-INS1 PGCD 31 glucolipo 40h 8-1.tif						0.2056
C2-INS1 PGCD 31 glucolipo 40h 7-1.tif & C1-INS1 PGCD 31 glucolipo 40h 7-1.tif						0.4079
C2-INS1 PGCD 31 glucolipo 40h 6-1.tif & C1-INS1 PGCD 31 glucolipo 40h 6-1.tif						0.6245
C2-INS1 PGCD 31 glucolipo 40h 5-1.tif & C1-INS1 PGCD 31 glucolipo 40h 5-1.tif						0.3751
C2-INS1 PGCD 31 glucolipo 40h 4-1.tif & C1-INS1 PGCD 31 glucolipo 40h 4-1.tif						0.3645

## Sheet: Sup.Fig.4
Supplementary Figure 4a
		nb of cells	nb of autophagosome colocalising in the picture					nb of autophagosome colocalising/cell
GFPLC3B InsRb647 BSA 1		5	2					0.4		MEAN	0.377053
GFPLC3B InsRb647 BSA 2		10	4					0.4		STD DEV	0.119732
GFPLC3B InsRb647 BSA 3		17	9					0.529412		SEM	0.0399107
GFPLC3B InsRb647 BSA 4		9	2					0.222222		N, cells	78
GFPLC3B InsRb647 BSA 5		11	5					0.454545
GFPLC3B InsRb647 BSA 6		5	2					0.4
GFPLC3B InsRb647 BSA 7		5	2					0.4
GFPLC3B InsRb647 BSA 8		9	4					0.444444
GFPLC3B InsRb647 BSA 9		7	1					0.142857
GFPLC3B InsRb647 GP24h		9	3					0.333333		MEAN	0.162302
GFPLC3B InsRb647 GP24h 1		10	0					0		STD DEV	0.155419
GFPLC3B InsRb647 GP24h 2		2	0					0		SEM	0.0468607
GFPLC3B InsRb647 GP24h 3		5	1					0.2		N, cells	67
GFPLC3B InsRb647 GP24h 4		7	3					0.428571		STUDENT TEST	0.00321779
GFPLC3B InsRb647 GP24h 5		4	0					0			***
GFPLC3B InsRb647 GP24h 6		9	2					0.222222
GFPLC3B InsRb647 GP24h 7		3	1					0.333333
GFPLC3B InsRb647 GP24h 8		8	1					0.125
GFPLC3B InsRb647 GP24h 9		7	1					0.142857
GFPLC3B InsRb647 GP24h 10		3	0					0
Supplementary Figure 4b
GFPLC3B PhoRb647 BSA		16	9					0.5625		MEAN	0.490586
GFPLC3B PhoRb647 BSA 1		12	12					1		STD DEV	0.262592
GFPLC3B PhoRb647 BSA 2		9	6					0.666667		SEM	0.0875305
GFPLC3B PhoRb647 BSA 3										N, cells	109
GFPLC3B PhoRb647 BSA 4		9	1					0.111111
GFPLC3B PhoRb647 BSA 5		16	6					0.375
GFPLC3B PhoRb647 BSA 6		12	7					0.583333
GFPLC3B PhoRb647 BSA 7		8	4					0.5
GFPLC3B PhoRb647 BSA 8		12	5					0.416667
GFPLC3B PhoRb647 BSA 9		15	3					0.2
GFPLC3B PhoRb647 GP		7	2					0.285714		MEAN	16.624
GFPLC3B PhoRb647 GP 1		6	2					0.333333		STD DEV	43.9604
GFPLC3B PhoRb647 GP 2		4	1					0.25		SEM	14.6535
GFPLC3B PhoRb647 GP 3		8	2					0.25		N, cells	56
GFPLC3B PhoRb647 GP 4		6	0					0		STUDENT TEST	0.00354872
GFPLC3B PhoRb647 GP 5		7	1					0.142857			***
GFPLC3B PhoRb647 GP 6		7	1					0.142857
GFPLC3B PhoRb647 GP 7		6	0					0
GFPLC3B PhoRb647 GP 8		5	0					0
Supplementary Figure 4g
		colocalisation events	nucleus	coloc events /nucl			colocalisation events	nucleus	coloc events /nucl		siCTRL
	CTRL BSA	10	2	5		CTRL GP	40	3	13.3333			BSA	GlcPal
	CTRL BSA 1	20	3	6.66667		CTRL GP 1	43	7	6.14286		MEAN	5.91146	12.8912		STUDENT TEST	GlcPal siCtrl to GlcPal siATG5			0.633038
	CTRL BSA 2	3	1	3		CTRL GP 2	35	3	11.6667		STD DEV	3.91146	6.02067						n.s
	CTRL BSA 3	10	1	10		CTRL GP 3	43	4	10.75		SEM	0.977865	1.50517			GlcPal siCtrl to GlcPal siBECN1			0.207493
	CTRL BSA 4	6	1	6		CTRL GP 4	39	6	6.5										n.s
	CTRL BSA 5	13	4	3.25								STUDENT TEST	0.000693168
	INS CDPG siCTRL BSA 1	3	2	1.5									***
	INS CDPG siCTRL BSA 2	4	2	2		INS CDPG siCTRL GP 1	20	1	20
	INS CDPG siCTRL BSA 3	8	3	2.66667		INS CDPG siCTRL GP 2	6	1	6
	INS CDPG siCTRL BSA 4	10	1	10		INS CDPG siCTRL GP 3	14	1	14
	INS CDPG siCTRL BSA 5	3	1	3		INS CDPG siCTRL GP 4	67	4	16.75
	INS CDPG siCTRL BSA 6	12	1	12		INS CDPG siCTRL GP 5	52	2	26
	INS CDPG siCTRL BSA 7	12	2	6		INS CDPG siCTRL GP 7	16	1	16
	INS CDPG siCTRL BSA 8	12	3	4		INS CDPG siCTRL GP 8	13	1	13
	INS CDPG siCTRL BSA 9	15	1	15		INS CDPG siCTRL GP 9	13	3	4.33333
	INS CDPG siCTRL BSA 10	9	2	4.5		INS CDPG siCTRL GP 10	16	1	16
			30				N	38
											siATG5
												BSA	GlcPal
	siATG5 BSA	35	4	8.75		siATG5 GP	19	1	19		MEAN	6.16944	11.8866
	siATG5 BSA 1	23	5	4.6		siATG5 GP 1	40	4	10		STD DEV	4.27654	5.37968
	siATG5 BSA 2	11	1	11		siATG5 GP 2	30	7	4.28571		SEM	1.06914	1.34492
	siATG5 BSA 3	40	5	8		siATG5 GP 3	45	3	15
	siATG5 BSA 4	35	4	8.75		siATG5 GP 4	41	2	20.5			STUDENT TEST	0.00232561
	siATG5 BSA 5	46	9	5.11111		siATG5 GP 5	52	5	10.4				***
	INS CDPG siATG5 BSA	14	2	7		INS CDPG siATG5 GP	17	2	8.5
	INS CDPG siATG5 BSA 1	20	2	10		INS CDPG siATG5 GP 1	17	1	17
	INS CDPG siATG5 BSA 2	17	1	17		INS CDPG siATG5 GP 2	27	2	13.5
	INS CDPG siATG5 BSA 3	5	3	1.66667		INS CDPG siATG5 GP 3	22	2	11
	INS CDPG siATG5 BSA 4	5	1	5		INS CDPG siATG5 GP 4	4	1	4
	INS CDPG siATG5 BSA 5	10	6	1.66667		INS CDPG siATG5 GP 5	13	2	6.5
	INS CDPG siATG5 BSA 6	7	2	3.5		INS CDPG siATG5 GP 6	18	3	6
	INS CDPG siATG5 BSA 7	5	5	1		INS CDPG siATG5 GP 7	18	1	18
	INS CDPG siATG5 BSA 8	8	3	2.66667		INS CDPG siATG5 GP 8	17	1	17
	INS CDPG siATG5 BSA 9	3	1	3		INS CDPG siATG5 GP 9	19	2	9.5
			54				N	39
											siBECN1
	siBECN1 BSA	50	4	12.5		siBECN1 GP	26	2	13			BSA	GlcPal
	siBECN1 BSA 1	16	3	5.33333		siBECN1 GP 1	23	3	7.66667		MEAN	7.3125	16.1406
	siBECN1 BSA 2	19	2	9.5		siBECN1 GP 2	26	2	13		STD DEV	4.31089	6.94207
	siBECN1 BSA 3	44	3	14.6667		siBECN1 GP 3	9	1	9		SEM	1.07772	1.73552
	siBECN1 BSA 4	16	1	16		siBECN1 GP 4	37	3	12.3333
	siBECN1 BSA 5	28	4	7		siBECN1 GP 5	39	4	9.75			STUDENT TEST	0.000157087
	INS CDPG siBECN1 BSA	2	1	2		siBECN1 GP 6	26	1	26				***
	INS CDPG siBECN1 BSA 1	37	6	6.16667		INS CDPG siBECN1 GP	30	3	10
	INS CDPG siBECN1 BSA 2	19	2	9.5		INS CDPG siBECN1 GP 1	24	1	24
	INS CDPG siBECN1 BSA 3	20	4	5		INS CDPG siBECN1 GP 2	24	2	12
	INS CDPG siBECN1 BSA 4	19	3	6.33333		INS CDPG siBECN1 GP 3	26	1	26
	INS CDPG siBECN1 BSA 5	5	1	5		INS CDPG siBECN1 GP 4	30	2	15
	INS CDPG siBECN1 BSA 6	14	8	1.75		INS CDPG siBECN1 GP 5	18	1	18
	INS CDPG siBECN1 BSA 7	11	4	2.75		INS CDPG siBECN1 GP 6	28	1	28
	INS CDPG siBECN1 BSA 8	4	1	4		INS CDPG siBECN1 GP 7	23	1	23
	INS CDPG siBECN1 BSA 9	19	2	9.5		INS CDPG siBECN1 GP 8	23	2	11.5
			49			INS CDPG siBECN1 GP 9	12	1	12
							N	31
Supplementary Figure 4h
					number of LC3 dot CD63 negative			number of cells
																DMSO	BafA1,10	BafA1, 200
CDPG GLT Sapo LC3647 CD63DsRed GFP488 DMSO 10_					1			14		0.0714286		Table Analyzed	Data 1			0.0714286	0.5	0.611111
CDPG GLT Sapo LC3647 CD63DsRed GFP488 DMSO 10_1					7			24		0.291667		Column A	DMSO 10			0.291667	1.58333	0.411765
CDPG GLT Sapo LC3647 CD63DsRed GFP488 DMSO 10_2					6			16		0.375		vs	vs			0.375	1.125	0.772727
CDPG GLT Sapo LC3647 CD63DsRed GFP488 DMSO 10_3					1			19		0.0526316		Column B	BafA1 10nM			0.0526316	1.08333	0.470588
CDPG GLT Sapo LC3647 CD63DsRed GFP488 DMSO 10_4					6			12		0.5						0.5	0.714286	1
CDPG GLT Sapo LC3647 CD63DsRed GFP488 DMSO 10_5					5			12		0.416667		Unpaired t test with Welch's correction				0.416667	0.705882	1.33333
CDPG GLT Sapo LC3647 CD63DsRed GFP488 DMSO 10_6					5			24		0.208333		P value	0,0005			0.208333	0.777778	1.6
CDPG GLT Sapo LC3647 CD63DsRed GFP488 DMSO 10_7					4			17		0.235294		P value summary	***			0.235294	0.833333	2.81818
CDPG GLT Sapo LC3647 CD63DsRed GFP488 DMSO 10_8					1			11		0.0909091		Are means signif. different? (P < 0.05)	Yes			0.0909091	0.166667	1
CDPG GLT Sapo LC3647 CD63DsRed GFP488 DMSO 10_9					7			17	mean LC3 dot/cell view	0.411765		One- or two-tailed P value?	One-tailed			0.411765	0.857143	1.5
							N cells	166		0.265369		Welch-corrected t, df	t=4.367 df=12			0.133333
								352								0
												How big is the difference?				0.416667
												Mean ± SEM of column A	0.2654 ± 0.05050 N=10			0.0952381
CDPG GLT Sapo LC3647 CD63DsRed GFP488 BafA1 10nM_					5			10		0.5		Mean ± SEM of column B	0.8347 ± 0.1202 N=10			0.15
CDPG GLT Sapo LC3647 CD63DsRed GFP488 BafA1 10nM_1					19			12		1.58333		Difference between means	-0.5693 ± 0.1304			0.238095
CDPG GLT Sapo LC3647 CD63DsRed GFP488 BafA1 10nM_2					18			16		1.125		95% confidence interval	-0.8533 to -0.2853			0.217391
CDPG GLT Sapo LC3647 CD63DsRed GFP488 BafA1 10nM_3					13			12		1.08333		R squared	0,6138			0.125
CDPG GLT Sapo LC3647 CD63DsRed GFP488 BafA1 10nM_4					10			14		0.714286						0.363636
CDPG GLT Sapo LC3647 CD63DsRed GFP488 BafA1 10nM_5					12			17		0.705882		F test to compare variances				0.166667
CDPG GLT Sapo LC3647 CD63DsRed GFP488 BafA1 10nM_6					7			9		0.777778		F,DFn, Dfd	5.662, 9, 9		MEAN	0.227986	0.834676	1.15177
CDPG GLT Sapo LC3647 CD63DsRed GFP488 BafA1 10nM_7					10			12		0.833333		P value	0,0165		n	20	10	10
CDPG GLT Sapo LC3647 CD63DsRed GFP488 BafA1 10nM_8					3			18		0.166667		P value summary	*		SEM	0.0323121	0.12017	0.226709
CDPG GLT Sapo LC3647 CD63DsRed GFP488 BafA1 10nM_9					12			14	mean LC3 dot/cell view	0.857143		Are variances significantly different?	Yes		T-test		0.000589508	0.00272285
							N cells	134		0.834676
CDPG GLT Sapo LC3647 CD63DsRed GFP488 DMSO 200_					2			15		0.133333		Table Analyzed	Data 1
CDPG GLT Sapo LC3647 CD63DsRed GFP488 DMSO 200_1					0			20		0		Column A	DMSO 200
CDPG GLT Sapo LC3647 CD63DsRed GFP488 DMSO 200_2					5			12		0.416667		vs	vs
CDPG GLT Sapo LC3647 CD63DsRed GFP488 DMSO 200_3					2			21		0.0952381		Column B	BafA1 200nM
CDPG GLT Sapo LC3647 CD63DsRed GFP488 DMSO 200_4					3			20		0.15
CDPG GLT Sapo LC3647 CD63DsRed GFP488 DMSO 200_5					5			21		0.238095		Unpaired t test with Welch's correction
CDPG GLT Sapo LC3647 CD63DsRed GFP488 DMSO 200_6					5			23		0.217391		P value	0,0012
CDPG GLT Sapo LC3647 CD63DsRed GFP488 DMSO 200_7					1			8		0.125		P value summary	**
CDPG GLT Sapo LC3647 CD63DsRed GFP488 DMSO 200_8					8			22		0.363636		Are means signif. different? (P < 0.05)	Yes
CDPG GLT Sapo LC3647 CD63DsRed GFP488 DMSO 200_9					4			24	mean LC3 dot/cell view	0.166667		One- or two-tailed P value?	One-tailed
							N cells	186		0.190603		Welch-corrected t, df	t=4.177 df=9
												How big is the difference?
CDPG GLT Sapo LC3647 CD63DsRed GFP488 BafA1 200nM_					11			18		0.611111		Mean ± SEM of column A	0.1906 ± 0.03933 N=10
CDPG GLT Sapo LC3647 CD63DsRed GFP488 BafA1 200nM_1					7			17		0.411765		Mean ± SEM of column B	1.152 ± 0.2267 N=10
CDPG GLT Sapo LC3647 CD63DsRed GFP488 BafA1 200nM_2					17			22		0.772727		Difference between means	-0.9612 ± 0.2301
CDPG GLT Sapo LC3647 CD63DsRed GFP488 BafA1 200nM_3					8			17		0.470588		95% confidence interval	-1.482 to -0.4407
CDPG GLT Sapo LC3647 CD63DsRed GFP488 BafA1 200nM_4					17			17		1		R squared	0,6597
CDPG GLT Sapo LC3647 CD63DsRed GFP488 BafA1 200nM_5					20			15		1.33333
CDPG GLT Sapo LC3647 CD63DsRed GFP488 BafA1 200nM_6					24			15		1.6		F test to compare variances
CDPG GLT Sapo LC3647 CD63DsRed GFP488 BafA1 200nM_7					31			11		2.81818		F,DFn, Dfd	33.22, 9, 9
CDPG GLT Sapo LC3647 CD63DsRed GFP488 BafA1 200nM_8					14			14		1		P value	< 0.0001
CDPG GLT Sapo LC3647 CD63DsRed GFP488 BafA1 200nM_9					21			14	mean LC3 dot/cell view	1.5		P value summary	***
							N cells	160		1.15177		Are variances significantly different?	Yes

## Sheet: Sup.Fig.6
Supplementary Figure 6
INS1 cells
		LC3B-II		GAPDH		LC3B-II/GAPDH		bsa dmso	bsa bafa1	glt dmso	glt bafa1
bsa dmso	1	2873.22	1	42715.3		0.0672645		0.0672645	0.769118	0.057563	0.394251
bsa bafa1	2	29716.6	2	38637.2		0.769118		0.468394	0.961683	0.275966	0.693991
glt dmso	3	1998.89	3	34725.3		0.057563		0.246432	1.0205	0.258379	0.500998
glt bafa1	4	15134.5	4	38388		0.394251
							MEAN	0.260697	0.917101	0.197303	0.529747
bsa dmso	1	11184	1	23877.4		0.468394	SEM	0.116015	0.0759148	0.0700541	0.0877133
bsa bafa1	2	21952.9	2	22827.6		0.961683
glt dmso	3	4876.07	3	17669.1		0.275966
glt bafa1	4	16549.3	4	23846.5		0.693991		bsa/glt DMSO		bsa/glt BafA1
							T-test	0.664301		0.028858
bsa dmso	1	4306.87	1	17476.9		0.246432				*
bsa bafa1	2	16377.7	2	16048.7		1.0205
glt dmso	3	4233.72	3	16385.7		0.258379
glt bafa1	4	13194.9	4	26337.2		0.500998
Human islets
		LC3B-II		GAPDH		LC3B-II/GAPDH
bsa dmso	1	985.092	1	10847		0.0908166
bsa bafa1	2	14913.6	2	16222.5		0.919316
glt dmso	3	1233.21	3	11250.9		0.10961
glt bafa1	4	10401.4	4	16378.3		0.635075

## Sheet: Sup.Fig.7
Supplementary Figure 7a
Mouse #	Diet	BW, week1	BW, week2	BW, week3	BW, week4	BW, week5	BW, week6	BW, week7	BW, week8	BW, week9	BW, week10	BW, week11	BW, week12	BW, week13
81	CD	28.2	27.3	28.1	29.3	29.8	30.1	31.4	32.8	32.4	32.2	32.5	33	34.6
97	CD	23.2	23.7	25	26.1	27	28.1	28.1	28.4	29.5	30.5	31	32.2	32.9
105	CD	18.5	19.5	20.8	21.6	23.8	24.3	24	25.2	25.4	25.7	26.6	26	26.3
66	CD	19.3	19.2	19.5	21.2	22	22.5	23.2	23.2	24.9	25.3	25.7	26.5	27.2
80	CD	20.3	23.1	24.6	26.8	28.4	29.2	30.2	29.7	31.6	31.6	33	32.2	33.3
187	CD	21.7	22.2	23.1	23.6	24.6	25.5	26.5	27.5	29.9	30.7	30	31.3	31.3
30	CD	19.8	20.9	22.5	23.9	25.4	26.6	27.5	27.6	28.4	29.4	29.2	29.4	29.7
57	CD	19.8	21.6	22.9	24.2	24.8	25.9	26.9	26.9	27.8	27.4	27.4	27.7	28.1
147	CD	23.4		23.4		26		27.4		28.5		30		29.6
152	CD	21.1		24.7		25.5		27.7		27.4		28.8		28.9
186	CD	18.1		20.9		22.9		24.5		24		24.7		25.3
	MEAN	21.2182	22.1875	23.2273	24.5875	25.4727	26.525	27.0364	27.6625	28.1636	29.1	28.9909	29.7875	29.7455
	STDEVA	2.8868	2.60244	2.38373	2.70947	2.29351	2.53589	2.48285	2.87051	2.66581	2.65545	2.68382	2.77511	3.00212
	N	11	8	11	8	11	8	11	8	11	8	11	8	11
	SEM	0.870404	0.9201	0.718722	0.957944	0.691519	0.896571	0.748608	1.01488	0.803772	0.938844	0.809203	0.98115	0.905173
85	HFD	23.1	24.6	27.5	30.7	34	36	37.8	39.4	41.8	43.6	43.8	43.7	45.5
86	HFD	28.4	31.6	35.3	37.8	42.1	47.1	50.3	51.9	53.4	53.7	55.3	56.2	56.5
98	HFD	23.7	27.8	31.2	34.7	36.8	40.2	41.8	42.7	43.4	43.7	44.6	44.6	45.4
68	HFD	18	19.5	21.2	22.5	23.9	25	26.2	26.4	28.5	30.2	32.1	34.3	35.7
188	HFD	20.8	23.3	28.1	31.4	33.8	38.3	42.1	41.5	44.2	47.4	49.7	50.7	52.6
195	HFD	18.1	20.4	21.5	23.1	24	26.2	28.2	27.6	29.6	31.1	33.6	35.5	37.3
148	HFD	22.2		25.4		28.8		33.7		35.5		39.6		44.5
150	HFD	19.5		23.5		27.4		31.9		32		39.6		45.5
181	HFD	19.1		25.6		29.2		32.7		33.5		36.9		42
185	HFD	20		24.2		29.3		33		36		42.8		47.7
198	HFD	20.7		25.9		30.4		34		36.3		39.9		42.9
	MEAN	21.2364	24.5333	26.3091	30.0333	30.8818	35.4667	35.6091	38.25	37.6545	41.6167	41.6273	44.1667	45.0545
	STDEVA	3.02796	4.57282	4.1527	6.15196	5.45194	8.50263	6.92654	9.71447	7.40329	9.25925	6.75131	8.48944	5.97802
	N	11	6	11	6	11	6	11	6	11	6	11	6	11
	SEM	0.912964	1.86685	1.25209	2.51153	1.64382	3.47118	2.08843	3.96592	2.23218	3.78007	2.0356	3.4658	1.80244
equal var	TTEST	0.988642	0.245677	0.0453507	0.0438489	0.0065672	0.0147664	0.000966476	0.0121179	0.000702838	0.00319493	1.20755e-05	0.000687901	2.60114e-07
				*		**	**	***	**	***	**	***	***	***
unequal var	TTEST	0.988643	0.294857	0.0486615	0.0857711	0.00930643	0.0491905	0.00208588	0.0436921	0.00161538	0.0200344	6.34391e-05	0.00768008	1.82253e-06
				*		**	*	**	*	***	*	***	**	***
		21.2182	22.1875	23.2273	24.7833	25.4727	26.525	27.0364	27.6625	28.1636	29.1	28.9909	29.7875	29.7455
		0.870404	0.9201	0.718722	4.77122	0.691519	0.896571	0.748608	1.01488	0.803772	0.938844	0.809203	0.98115	0.905173
		21.2364	24.5333	26.3091	31.575	30.8818	35.4667	35.6091	38.25	37.6545	41.6167	41.83	44.1667	45.0545
		0.912964	1.86685	1.25209	8.51591	1.64382	3.47118	2.08843	3.96592	2.23218	3.78007	4.51881	3.4658	1.80244
				*		**	*	**	*	***	*	***	**	***
Supplementary Figure 7b
		Time (min)										Time (min)
	Diet	0	15	30	60	90	120				Diet	0	15	30	60	90	120
81	CD	76	205	175	146	106	106			85	HFD	135	200	311	228	189	164
97	CD	111	209	229	208	214	198			86	HFD	147	299	427	425	397	341
105	CD	101	194	232	174	150	130			98	HFD	109	213	311	313	323	291
66	CD	70	205	204	145	123	117			68	HFD	71	177	224	215	135	111
80	CD	101	201	215	179	141	118			188	HFD	123	284	441	400	36	336
187	CD	99	214	233	19	143	93			195	HFD	130	328	339	268	225	220
30	CD	70	218	159	149	77	86			148	HFD	136	294	364	360	296	237
57	CD	92	226	178	155	168	131			150	HFD	143	321	365	365	321	226
147	CD	90	211	188	157	140	124			181	HFD	129	308	300	250	259	238
152	CD	81	200	165	132	113	97			185	HFD	163	460	471	534	508	432
186	CD	96	189	196	148	133	121			198	HFD	104	240	256	205	231	191
MEAN		89.7273	206.545	197.636	146.545	137.091	120.091			MEAN		126.364	284	346.273	323.909	265.455	253.364
SDEV		13.712	10.6524	27.0343	47.1749	35.3113	29.908			SDEV		24.7195	77.8871	77.1325	103.463	127.217	90.7439
N		11	11	11	11	11	11			N		11	11	11	11	11	11
SEM		4.13432	3.21181	8.15115	14.2238	10.6468	9.01761			SEM		7.45321	23.4838	23.2563	31.1951	38.3573	27.3603
										TTEST		0.000581111	0.00807183	5.1232e-05	0.000141804	0.00764454	0.000565657
												***	**	***	***	**	***
												89.7273	206.545	197.636	146.545	137.091	120.091
												4.13432	3.21181	8.15115	14.2238	10.6468	9.01761
												126.364	284	346.273	323.909	265.455	253.364
												7.45321	23.4838	23.2563	31.1951	38.3573	27.3603
												***	**	***	***	**	***
Supplementary Figure 7c
	595	chow diet	mouse 81
	596	chow diet	mouse 97
	597	chow diet	mouse 105
	598	high fat diet	mouse 85
	599	high fat diet	mouse 86
	600	high fat diet	mouse 98
		GCLs/cell view				GCLs/cell view
	595-17_c1	4			598-17_c1	6
	595-17_c2	4			598-17_c2	7
	595-17_c3	0			598-17_c3	7
	595-17_c4	2			598-17_c4	5
	595-17_c5	4			598-17_c5	6
	595-17_c7	3			598-17_c6	3
	595-17_c8	4			598-17_c7	7
	595-17_c9	3			598-17_c8	4
	595-17_c10	1			598-17_c9	6
					598-17_c10	8
	596-17_c1	2			598-17_c11	5
	596-17_c2	6
	596-17_c3	2			599-17_c1	7
	596-17_c4	10			599-17_c2	2
	596-17_c5	2			599-17_c3	10
	596-17_c6	4			599-17_c4	7
	identical to C5				599-17_c5	6
	596-17_c8	0			599-17_c6	4
	596-17_c9	4			599-17_c7	1
					599-17_c8	4
	597-17_c1	7			599-17_c9	5
	597-17_c2	3			599-17_c10	10
	597-17_c3	2			599-17_c11	4
	597-17_c4	6
	597-17_c5	0			600-17_c1	11
	597-17_c6	4			600-17_c2	4
	597-17_c7	2			600-17_c3	7
	597-17_c8	1			600-17_c4	3
	597-17_c9	3			600-17_c5	2
	597-17_c10	0			600-17_c6	2
					600-17_c7	3
					600-17_c8	6
					600-17_c9	4
					600-17_c10	3
					600-17_c11	9
					600-17_c12	4
					600-17_c13	5
					600-17_c14	3
					600-17_c15	3
	MEAN	3.07407			MEAN	5.21622
	STD DEV	2.31925			STD DEV	2.42825
	SEM	0.438297			SEM	0.399202
	N	27			N	37
					STUDENT TEST	0.000738609

## Sheet: Sup.Fig.8
Supplementary Figure 8a
genotype	+/+							genotype	ob/ob
	weeks								weeks
mouse	4.3	4.9	5.3	5.9	6.3	6.9		mouse	4.3	4.9	5.3	5.9	6.3	6.9
186	15	18.5	18.9	22.2	23.8	25		185	15.3	19.9	21.2	28.2	32.6	34.7
197	8.4	10.5	11.4	14.8	16	17.5		188	16.4	21.3	22.4	29.8	34.1	36.6
4	15	17.6	20.7	22.4	24.5	26.6		16	16.7	21	24.7	27.2	29.6	32.4
20	13.9	17.9	20.6	22.2	24	25.9		17	16.1	21.1	25.1	27.5	29.9	33.7
28	12.7	16.5	19.1	21.1	22.9	24.5		27	14.2	19.5	23.6	26.5	29.1	32
MEAN	13	16.2	18.14	20.54	22.24	23.9		MEAN	15.74	20.56	23.4	27.84	31.06	33.88
STD DEV	2.74135	3.26803	3.85785	3.24931	3.53596	3.66811		STD DEV	1.00648	0.804984	1.6171	1.25419	2.17555	1.8593
SEM	1.22597	1.46151	1.72528	1.45313	1.58133	1.64043		SEM	0.450111	0.36	0.723187	0.560892	0.972934	0.831505
N	5 mice / group							t test	0.069149	0.0199944	0.0227816	0.00156838	0.0014444	0.000625955
									ns	*	*	**	**	***
Supplementary Figure 8b
genotype	+/+							genotype	ob/ob
	weeks								weeks
mouse	4.3	4.9	5.3	5.9	6.3	6.9		mouse	4.3	4.9	5.3	5.9	6.3	6.9
186	96	95	108	93	94	82		185	108	133	116	186	158	151
197	64	94	122	92	97	103		188	118	126	127	183	166	175
4	89	93	107	103	116	84		16	101	75	118	130	128	132
20	87	97	126	132	120	112		17	137	87	110	127	158	155
28	119	93	88	117	101	88		27	86	125	101	126	131	172
MEAN	91	94.4	110.2	107.4	105.6	93.8		MEAN	110	109.2	114.4	150.4	148.2	157
STD DEV	19.7358	1.67332	14.9733	17.0382	11.6748	13.0843		STD DEV	19.0657	26.2717	9.65919	31.1817	17.4126	17.4213
SEM	8.8261	0.748331	6.69627	7.61971	5.22111	5.8515		SEM	8.52643	11.749	4.31972	13.9449	7.78717	7.79102
N	5 mice / group							t test	0.160153	0.244166	0.612448	0.0268255	0.00188983	0.000190855
									ns	ns	ns	*	**	***

[truncated: 5 more sheets: Sup.Fig.9, Sup.Fig.10, Sup.Fig.11, Sup.Fig.12, Sup.Fig.13]
